# Supplementary material for: (22E,24R)-5α-Ergosta-2,22-dien-6-one
Source: Acta Crystallogr Sect E Struct Rep Online. 2011 Jan 29;67(Pt 2):o507. doi: 10.1107/S1600536811002388 (PMC3051496; doi:10.1107/S1600536811002388)
Supplement: Supplementary file 2 [file e-67-0o507-Isup2.hkl]

#
# h,k,l, Fc-squared, Fo-squared, sigma(Fo-squared) and status flag
#
data_I
_shelx_title ' BO969-1 in P2(1)'
_shelx_refln_list_code          4
_shelx_F_calc_maximum      157.30
_exptl_crystal_F_000       440.00
_reflns_d_resolution_high  0.7701
 
loop_
 _symmetry_equiv_pos_as_xyz
 'x, y, z'
 '-x, y+1/2, -z'
 
_cell_length_a     9.8115
_cell_length_b     7.5778
_cell_length_c    16.1300
_cell_angle_alpha  90.000
_cell_angle_beta   92.832
_cell_angle_gamma  90.000
 
_shelx_F_squared_multiplier     1.000
 
loop_
 _refln_index_h
 _refln_index_k
 _refln_index_l
 _refln_F_squared_calc
 _refln_F_squared_meas
 _refln_F_squared_sigma
 _refln_observed_status
   2   0   0     1336.60     1384.66     11.41 o
   3   0   0     1807.59     1884.13     13.40 o
   4   0   0       36.56       41.00      0.97 o
   5   0   0      710.39      714.23      7.07 o
   6   0   0        8.98        6.14      1.06 o
   7   0   0        3.02        2.87      0.83 o
   8   0   0        0.07        0.36      1.00 o
   9   0   0        4.70        3.39      1.83 o
  10   0   0       88.78       91.90      4.34 o
  11   0   0       73.54       80.63      5.46 o
   1   1   0     2194.39     2304.08     10.65 o
   2   1   0     1550.65     1618.06      5.53 o
   3   1   0      127.77      123.80      0.92 o
   4   1   0      418.42      450.03      3.35 o
   5   1   0      133.03      133.12      1.68 o
   6   1   0       54.50       55.67      1.33 o
   7   1   0        4.89        6.51      0.82 o
   8   1   0       23.90       22.41      2.19 o
   9   1   0       24.36       24.58      1.85 o
  10   1   0      316.19      340.65      6.11 o
  12   1   0        1.58        5.23      3.06 o
   0   2   0     2505.53     2678.12     15.16 o
   1   2   0      226.55      226.93      2.20 o
   2   2   0      148.84      145.42      2.12 o
   3   2   0        5.07        5.48      0.67 o
   4   2   0      276.33      262.79      2.77 o
   5   2   0      592.24      656.23      6.84 o
   6   2   0       39.07       37.12      1.43 o
   7   2   0      251.72      246.20      3.20 o
   8   2   0       12.41       12.75      1.29 o
   9   2   0      141.36      139.77      3.15 o
  10   2   0       50.78       51.64      2.70 o
  11   2   0       54.22       53.93      5.76 o
  12   2   0       17.01       11.58      3.88 o
   1   3   0      605.72      636.91      3.39 o
   2   3   0      935.51      990.99      7.30 o
   3   3   0      773.40      870.98      7.04 o
   4   3   0       77.49       85.31      2.64 o
   5   3   0      982.47     1106.12     25.54 o
   6   3   0      312.20      324.71      7.30 o
   7   3   0       25.81       20.36      1.44 o
   8   3   0        6.63        5.82      1.59 o
   9   3   0       16.37       16.44      1.83 o
  10   3   0       68.06       67.18      2.73 o
  11   3   0        7.55        5.77      2.66 o
  12   3   0        0.50        1.86      2.22 o
   0   4   0     1352.33     1434.51     54.19 o
   1   4   0      377.38      382.79      7.06 o
   2   4   0      104.82      110.38      2.54 o
   3   4   0        7.00        8.30      1.19 o
   4   4   0      609.94      651.46     13.76 o
   5   4   0      148.16      162.88      5.10 o
   6   4   0      241.06      248.98      5.33 o
   7   4   0       16.72       18.10      1.97 o
   8   4   0        7.85        6.73      1.20 o
   9   4   0       59.61       62.39      2.78 o
  10   4   0        3.02        2.65      1.19 o
  11   4   0       12.51       10.44      6.73 o
   1   5   0      126.01      120.31      3.09 o
   2   5   0      152.86      152.24      4.18 o
   3   5   0       16.81       16.89      1.44 o
   4   5   0      100.73       93.99      4.49 o
   5   5   0      130.60      133.32      5.00 o
   6   5   0       34.33       37.05      3.43 o
   7   5   0       21.78       22.32      2.08 o
   8   5   0       16.07       16.53      1.95 o
   9   5   0       18.53       20.20      1.99 o
  10   5   0       12.46       17.51      2.11 o
   0   6   0      358.01      324.04     13.13 o
   1   6   0      548.29      560.82     12.93 o
   2   6   0       54.57       57.06      2.80 o
   3   6   0       40.47       32.69      2.23 o
   4   6   0       32.60       28.68      4.03 o
   5   6   0       12.66       14.06      2.59 o
   6   6   0       79.94       81.97      3.61 o
   7   6   0       28.41       27.77      2.49 o
   8   6   0       35.38       33.52      2.49 o
   9   6   0       15.86       20.24      2.84 o
  10   6   0        7.07        6.53      2.13 o
   1   7   0      110.42      110.37      3.74 o
   2   7   0       82.57       83.90      4.58 o
   3   7   0        3.48        4.74      3.13 o
   4   7   0       45.43       56.25      4.39 o
   5   7   0       22.37       24.27      3.39 o
   6   7   0        9.36       14.60      2.42 o
   7   7   0       13.11       15.82      2.52 o
   8   7   0        9.77       10.15      2.12 o
   0   8   0       36.21       32.23      3.17 o
   1   8   0        6.42        7.64      1.64 o
   2   8   0       24.63       25.00      3.24 o
   3   8   0        5.80        4.32      2.80 o
   4   8   0       22.38       22.04      4.27 o
   5   8   0       80.70       86.74      5.83 o
   6   8   0       21.87       32.45      3.77 o
   7   8   0       26.74       25.03      3.14 o
   1   9   0        8.44       11.81      2.33 o
   2   9   0       24.58       27.52      3.15 o
   3   9   0       46.61       43.28      4.29 o
   4   9   0       18.40       18.25      3.06 o
   5   9   0       28.77       32.16      4.82 o
 -11   0   1        5.27        4.87      2.40 o
 -10   0   1       20.37       20.15      2.12 o
  -9   0   1      350.44      377.14      8.56 o
  -8   0   1       25.05       21.19      2.30 o
  -7   0   1       39.23       45.39      2.61 o
  -6   0   1        7.28        6.11      1.09 o
  -5   0   1        1.07        1.64      0.70 o
  -4   0   1      223.98      217.84      1.81 o
  -3   0   1     3227.18     3372.31     22.03 o
  -2   0   1      644.16      632.06      8.30 o
   2   0   1    24743.91    25500.53    140.71 o
   3   0   1      580.43      555.39      3.34 o
   4   0   1       49.82       40.15      1.33 o
   5   0   1      196.13      191.20      3.11 o
   6   0   1      459.18      493.00     11.48 o
   7   0   1       83.16       90.35      2.46 o
   8   0   1        0.10        0.12      0.67 o
   9   0   1        0.68        2.68      1.49 o
  10   0   1        2.37        4.37      2.72 o
 -12   1   1        2.13        2.35      2.30 o
 -11   1   1       13.70       19.71      3.93 o
 -10   1   1       27.26       26.16      1.72 o
  -9   1   1      205.82      217.79      2.96 o
  -8   1   1      300.93      292.79      4.92 o
  -7   1   1        6.27        7.10      0.89 o
  -6   1   1       76.09       68.97      1.64 o
  -5   1   1      349.46      358.11      3.68 o
  -4   1   1      208.11      203.33      1.92 o
  -3   1   1      689.08      722.61      2.89 o
  -2   1   1      748.70      748.19      3.55 o
  -1   1   1      209.44      208.39      1.45 o
   1   1   1    14474.32    15847.48     48.54 o
   2   1   1      397.67      381.42      2.13 o
   3   1   1       79.60       75.57      0.83 o
   4   1   1      103.77       94.24      0.91 o
   5   1   1       99.34       99.75      1.39 o
   6   1   1      190.27      195.51      2.20 o
   7   1   1       56.51       55.26      1.43 o
   8   1   1        7.65        8.78      1.34 o
   9   1   1       21.71       25.17      2.25 o
  10   1   1       63.03       62.94      3.46 o
  11   1   1       67.86       66.28     10.89 o
 -12   2   1       17.48        9.26      3.54 o
 -11   2   1       33.75       41.94      3.57 o
 -10   2   1       83.80       84.66      4.32 o
  -9   2   1      376.02      387.87      7.55 o
  -8   2   1       37.81       41.07      2.27 o
  -7   2   1      183.64      182.63      3.00 o
  -6   2   1        4.33        4.02      0.67 o
  -5   2   1      912.99      991.13     13.10 o
  -4   2   1      365.54      403.31      4.19 o
  -3   2   1     1821.94     1969.06      8.99 o
  -2   2   1      466.02      472.04      2.04 o
  -1   2   1      119.52      110.30      1.30 o
   0   2   1      361.24      369.53      3.69 o
   1   2   1      231.75      222.82      1.83 o
   2   2   1       24.83       28.78      0.69 o
   3   2   1       50.62       47.36      0.90 o
   4   2   1      213.77      217.45      2.28 o
   5   2   1      140.54      153.72      1.83 o
   6   2   1      202.01      206.75      3.15 o
   7   2   1      517.41      503.04      6.49 o
   8   2   1       28.30       26.91      1.86 o
   9   2   1       83.92       85.14      3.29 o
  10   2   1       53.29       50.84      2.90 o
  11   2   1      165.98      184.80      7.93 o
  12   2   1       11.00       10.58      2.79 o
 -12   3   1        0.91        1.75      1.30 o
 -11   3   1        9.28        7.78      3.25 o
 -10   3   1       13.54       15.11      5.16 o
  -9   3   1       16.84       15.34      1.76 o
  -8   3   1      164.76      168.36      4.47 o
  -7   3   1        9.57       11.71      1.72 o
  -6   3   1       94.23       96.59      2.90 o
  -5   3   1        1.44        2.56      1.06 o
  -4   3   1      585.02      693.27     27.26 o
  -3   3   1     1787.64     2072.75     14.59 o
  -2   3   1      309.89      332.47      3.02 o
  -1   3   1      405.24      447.92      4.39 o
   0   3   1      926.86      996.93      6.30 o
   1   3   1      815.38      944.20      4.87 o
   2   3   1      432.02      451.32      3.38 o
   3   3   1       40.76       40.34      0.80 o
   4   3   1      107.95      120.20      2.56 o
   5   3   1      538.07      599.87     11.76 o
   6   3   1      151.32      152.92      3.08 o
   7   3   1      104.26      100.23      3.48 o
   8   3   1       63.72       66.95      2.60 o
   9   3   1       18.22       22.18      2.71 o
  10   3   1        5.58        6.65      1.43 o
  11   3   1        1.24        2.62      1.99 o
  12   3   1       30.91       31.56      6.63 o
 -11   4   1        1.64        0.77      3.09 o
 -10   4   1        5.15        5.81      3.11 o
  -9   4   1        3.22        4.44      2.07 o
  -8   4   1       34.06       35.85      2.43 o
  -7   4   1       37.58       39.34      2.52 o
  -6   4   1       21.37       23.38      2.15 o
  -5   4   1        6.96        9.33      2.10 o
  -4   4   1      812.51      903.38     49.46 o
  -3   4   1      137.49      137.04      3.18 o
  -2   4   1      748.40      851.19     17.39 o
  -1   4   1      209.22      222.00      3.46 o
   0   4   1       15.34       14.98      1.03 o
   1   4   1       13.26       13.69      1.04 o
   2   4   1      682.93      737.92      9.44 o
   3   4   1      189.79      200.46      3.56 o
   4   4   1      269.07      289.99      6.79 o
   5   4   1      246.22      259.15      6.37 o
   6   4   1      461.35      472.23      8.68 o
   7   4   1       96.51      101.60      3.39 o
   8   4   1       37.27       39.58      2.41 o
   9   4   1       18.67       20.09      2.72 o
  10   4   1        4.96        6.52      1.96 o
  11   4   1       11.83       10.97      3.73 o
 -10   5   1       26.84       29.45      2.85 o
  -9   5   1        4.70        5.53      1.68 o
  -8   5   1       10.96        9.88      1.74 o
  -7   5   1       18.71       17.32      2.04 o
  -6   5   1       16.31       15.48      2.30 o
  -5   5   1      201.17      199.97      5.68 o
  -4   5   1       12.43       11.19      3.10 o
  -3   5   1       11.72       13.40      1.01 o
  -2   5   1       12.53       13.48      2.44 o
  -1   5   1       67.83       59.98      3.85 o
   0   5   1      120.55      120.44      4.00 o
   1   5   1       84.25       81.52      2.28 o
   2   5   1      183.41      169.25      4.25 o
   3   5   1       37.73       32.54      1.60 o
   4   5   1       30.17       25.03      3.58 o
   5   5   1       96.71       97.36      5.20 o
   6   5   1       72.58       69.94      3.32 o
   7   5   1       95.39       97.04      3.66 o
   8   5   1       12.54       14.66      2.00 o
   9   5   1       17.04       18.12      2.91 o
  10   5   1       27.95       27.94      4.38 o
 -10   6   1       24.21       24.73      2.47 o
  -9   6   1       13.16       12.14      2.42 o
  -8   6   1       16.87       17.00      3.68 o
  -7   6   1       38.98       40.11      2.65 o
  -6   6   1       25.25       27.29      2.68 o
  -5   6   1       67.19       61.00      4.20 o
  -4   6   1       69.29       82.04      6.31 o
  -3   6   1       11.80       14.81      1.56 o
  -2   6   1      209.61      221.88      5.21 o
  -1   6   1      400.19      425.28     12.22 o
   0   6   1      227.83      230.77      5.16 o
   1   6   1       79.29       78.06      4.73 o
   2   6   1      268.53      277.42      8.04 o
   3   6   1      579.42      614.68     11.46 o
   4   6   1       24.24       30.38      4.37 o
   5   6   1       17.45       14.72      2.98 o
   6   6   1       12.29       12.94      2.08 o
   7   6   1        3.10        3.66      1.76 o
   8   6   1        4.71        5.29      1.63 o
   9   6   1        6.69        6.18      1.55 o
  10   6   1        1.98        3.32      3.54 o
  -8   7   1       17.99       17.77      2.22 o
  -7   7   1       35.95       43.73      3.55 o
  -6   7   1        8.22        6.77      1.88 o
  -5   7   1        5.43        5.47      3.18 o
  -4   7   1       13.56       20.78      4.51 o
  -3   7   1       13.55       10.53      2.53 o
  -2   7   1       23.24       25.72      3.80 o
  -1   7   1       50.47       58.63      2.70 o
   0   7   1       58.12       58.76      3.68 o
   1   7   1       78.69       73.53      3.23 o
   2   7   1       15.92       18.83      2.99 o
   3   7   1       55.25       49.84      4.65 o
   4   7   1       10.50       12.82      2.93 o
   5   7   1       30.10       39.64      4.10 o
   6   7   1       29.85       36.37      3.22 o
   7   7   1        2.41        3.69      1.92 o
   8   7   1        9.47        9.38      2.10 o
  -7   8   1        8.12        9.86      3.08 o
  -6   8   1       16.14       21.21      3.06 o
  -5   8   1       15.81       18.68      3.43 o
  -4   8   1       15.40       21.51      3.31 o
  -3   8   1       43.32       42.14      3.76 o
  -2   8   1        0.27        0.71      1.65 o
  -1   8   1        1.33        2.13      1.18 o
   0   8   1        3.57        5.25      1.38 o
   1   8   1        1.63        0.89      1.47 o
   2   8   1       28.91       29.24      3.16 o
   3   8   1        5.43        7.77      2.84 o
   4   8   1        4.57        3.04      2.22 o
   5   8   1        5.26        6.29      2.41 o
   6   8   1       22.75       24.54      2.76 o
   7   8   1       61.26       72.38      3.96 o
  -5   9   1       27.89       28.86      3.51 o
  -4   9   1        6.05        7.60      2.35 o
  -3   9   1       23.51       25.54      3.08 o
  -2   9   1       53.28       65.40      4.33 o
  -1   9   1       16.97       24.23      6.58 o
   0   9   1        7.83       10.12      2.18 o
   1   9   1       22.05       24.61      2.80 o
   2   9   1        3.39        2.23      1.68 o
   3   9   1        5.41        6.80      2.17 o
   4   9   1       25.16       25.74      4.28 o
   5   9   1       22.66       17.95      3.83 o
 -11   0   2       15.25       16.23      3.88 o
 -10   0   2       40.94       41.09      4.90 o
  -9   0   2       17.75       18.24      2.81 o
  -8   0   2      111.64      114.60      3.73 o
  -7   0   2       32.38       30.37      2.34 o
  -6   0   2       86.82       80.06      3.06 o
  -5   0   2        0.15        1.16      0.55 o
  -4   0   2       95.84       92.39      1.27 o
  -3   0   2      675.63      675.82      3.66 o
  -2   0   2     1413.60     1485.11      9.82 o
  -1   0   2       57.44       50.30      0.80 o
   1   0   2     2628.49     2638.93     20.60 o
   2   0   2    18579.29    20372.69    102.86 o
   3   0   2     1910.41     2093.57     14.66 o
   4   0   2      627.29      683.63      4.43 o
   5   0   2       87.96       72.98      1.51 o
   6   0   2        0.28        0.36      0.56 o
   7   0   2       78.05       79.78      4.53 o
   8   0   2      101.51      101.64      2.88 o
   9   0   2       38.13       36.86      2.66 o
  10   0   2       27.19       27.08      8.64 o
 -12   1   2       14.30       12.70      3.62 o
 -11   1   2        1.03        1.86      1.15 o
 -10   1   2       37.74       43.22      2.38 o
  -9   1   2       19.85       19.21      1.58 o
  -8   1   2      300.86      313.79      4.85 o
  -7   1   2      135.60      145.98      2.53 o
  -6   1   2      289.35      278.02      3.27 o
  -5   1   2       35.45       33.51      0.86 o
  -4   1   2       77.33       69.05      0.91 o
  -3   1   2      539.42      539.52      3.92 o
  -2   1   2      758.68      780.12      5.45 o
  -1   1   2      398.24      398.65      2.34 o
   0   1   2       70.03       69.91      1.07 o
   1   1   2      623.23      600.55      3.80 o
   2   1   2     3050.84     3246.87     14.03 o
   3   1   2      975.12     1080.97      3.29 o
   4   1   2      223.78      220.78      1.71 o
   5   1   2       35.36       32.74      0.87 o
   6   1   2      129.43      133.28      2.22 o
   7   1   2      476.28      498.76      4.48 o
   8   1   2       43.69       38.85      1.42 o
   9   1   2       27.30       27.07      1.75 o
  10   1   2        6.37        6.07      3.56 o
  11   1   2       22.47       21.45      6.81 o
 -12   2   2       19.42       27.62      5.56 o
 -11   2   2       14.51       14.87      1.82 o
 -10   2   2       36.94       35.48      2.86 o
  -9   2   2       15.80       18.72      1.91 o
  -8   2   2      222.38      227.11      4.95 o
  -7   2   2      371.20      346.14      5.57 o
  -6   2   2      329.33      330.74      4.72 o
  -5   2   2      176.03      166.83      2.92 o
  -4   2   2       74.54       81.04      1.59 o
  -3   2   2     3423.08     3792.53     20.49 o
  -2   2   2      681.08      749.42      5.02 o
  -1   2   2     1098.13     1103.23      5.67 o
   0   2   2      157.72      154.84      1.51 o
   1   2   2      875.87      870.42      7.48 o
   2   2   2      941.70      934.80      4.76 o
   3   2   2       10.33       10.96      0.55 o
   4   2   2       56.57       58.57      1.06 o
   5   2   2      145.32      132.68      1.60 o
   6   2   2       31.47       30.58      0.97 o
   7   2   2      318.90      343.87      3.57 o
   8   2   2       35.73       33.40      1.92 o
   9   2   2       40.63       38.65      2.36 o
  10   2   2        4.26        3.48      1.72 o
  11   2   2       74.45       68.09      7.45 o
  12   2   2       42.69       49.00     12.90 o
 -12   3   2       41.34       37.61      5.28 o
 -11   3   2       11.67       11.46      2.24 o
 -10   3   2       11.84       11.66      1.60 o
  -9   3   2       10.99       10.82      1.67 o
  -8   3   2       76.76       73.11      3.17 o
  -7   3   2       44.89       40.83      2.88 o
  -6   3   2      176.79      171.61      4.67 o
  -5   3   2       42.80       46.27      2.11 o
  -4   3   2      544.11      615.86      9.50 o
  -2   3   2      157.08      171.25      1.87 o
  -1   3   2     1048.57     1154.76      5.97 o
   0   3   2       80.24       88.51      1.29 o
   1   3   2       96.71      104.44      1.37 o
   2   3   2      240.30      258.36      2.98 o
   3   3   2      282.43      297.83      3.13 o
   4   3   2      122.36      124.46      1.49 o
   5   3   2       95.62      101.47      1.92 o
   6   3   2      155.59      152.17      3.15 o
   7   3   2      862.51      926.93      8.88 o
   8   3   2      234.76      234.09      4.19 o
   9   3   2        2.44        1.79      1.20 o
  10   3   2       16.73       16.42      4.32 o
  11   3   2       13.23        4.92      5.41 o
 -11   4   2       27.43       30.31      2.58 o
 -10   4   2        1.81        3.24      1.39 o
  -9   4   2       16.91       20.69      2.13 o
  -8   4   2        1.24        3.08      1.57 o
  -7   4   2       12.97       14.01      1.84 o
  -6   4   2       89.41       89.01      3.06 o
  -5   4   2       62.75       63.39      5.30 o
  -4   4   2       24.68       25.55      2.84 o
  -3   4   2      124.82      144.41      2.97 o
  -2   4   2     1390.86     1639.52     27.34 o
  -1   4   2      186.70      166.99      3.17 o
   0   4   2       76.55       90.16      1.78 o
   1   4   2      553.15      546.86      6.40 o
   2   4   2        5.82        4.20      1.77 o
   3   4   2      110.78       99.02      1.83 o
   4   4   2       36.89       33.99      0.98 o
   5   4   2      207.68      207.67      3.94 o
   6   4   2      665.07      704.57     10.87 o
   7   4   2       93.93       94.63      3.35 o
   8   4   2      250.97      241.33      4.11 o
   9   4   2       30.03       29.61      2.95 o
  10   4   2       41.70       31.42      5.70 o
  11   4   2       30.89       26.08      7.66 o
 -10   5   2        6.06        5.55      1.68 o
  -9   5   2       11.74       11.87      1.96 o
  -8   5   2       16.99       13.46      1.98 o
  -7   5   2       77.81       75.20      3.48 o
  -6   5   2        1.57        2.26      2.30 o
  -5   5   2       13.73       15.51      3.16 o
  -4   5   2       67.59       70.79      4.59 o
  -3   5   2      154.97      144.94      5.82 o
  -2   5   2      100.40      109.04      3.61 o
  -1   5   2       83.99       73.01      2.32 o
   0   5   2      173.40      159.12      5.02 o
   1   5   2       31.92       29.77      1.85 o
   2   5   2       18.92       20.29      1.68 o
   3   5   2       64.70       56.72      1.47 o
   4   5   2      182.94      164.31      4.96 o
   5   5   2       30.34       31.41      2.68 o
   6   5   2        6.69        6.86      1.83 o
   7   5   2       24.62       23.64      2.13 o
   8   5   2       22.29       21.43      2.14 o
   9   5   2       32.40       29.80      2.21 o
  10   5   2        1.57        2.23      1.52 o
 -10   6   2       11.68       12.79      2.36 o
  -9   6   2        6.20       10.96      1.78 o
  -8   6   2       13.33       17.73      2.03 o
  -7   6   2       57.32       61.90      2.96 o
  -6   6   2        0.13        2.50      1.68 o
  -5   6   2       20.53       21.63      3.08 o
  -4   6   2       82.45       72.86      5.23 o
  -3   6   2      290.76      291.63      5.19 o
  -2   6   2       20.98       21.90      2.80 o
  -1   6   2       64.77       60.98      3.26 o
   0   6   2       64.74       81.59      5.20 o
   1   6   2      201.29      193.14      6.60 o
   2   6   2      419.96      443.72     12.50 o
   3   6   2      157.35      161.18      4.21 o
   4   6   2       56.58       64.21      5.22 o
   5   6   2       51.15       53.29      3.24 o
   6   6   2       40.59       36.45      2.92 o
   7   6   2        2.60        2.16      1.33 o
   8   6   2       48.75       45.94      3.09 o
   9   6   2        6.00        5.01      2.02 o
  -8   7   2       12.31       13.61      2.07 o
  -7   7   2       18.12       19.85      2.40 o
  -6   7   2        4.12        4.94      2.21 o
  -5   7   2        4.29        6.16      2.89 o
  -4   7   2        0.79       -0.22      2.36 o
  -3   7   2       22.26       23.79      3.07 o
  -2   7   2       50.72       44.41      3.25 o
  -1   7   2       33.06       29.99      2.28 o
   0   7   2       81.12       88.20      3.66 o
   1   7   2      175.18      176.64      5.78 o
   2   7   2       46.74       40.99      6.16 o
   3   7   2       23.17       24.97      4.22 o
   4   7   2       16.73       21.31      3.58 o
   5   7   2        0.72        3.54      2.09 o
   6   7   2        6.38        4.24      1.75 o
   7   7   2       28.33       30.43      2.94 o
   8   7   2       44.72       44.88      4.58 o
  -7   8   2        2.30        1.85      1.65 o
  -6   8   2       11.72       12.82      2.68 o
  -5   8   2       30.88       38.25      3.64 o
  -4   8   2        4.63        5.37      3.05 o
  -3   8   2        7.78       12.49      2.56 o
  -2   8   2       19.20       28.67      3.30 o
  -1   8   2       29.18       28.21      2.17 o
   0   8   2       19.43       20.72      2.51 o
   1   8   2        1.34        2.54      1.12 o
   2   8   2        6.78        4.13      2.84 o
   3   8   2        9.48        6.91      2.77 o
   4   8   2        7.31        7.99      2.25 o
   5   8   2        2.26        3.65      2.79 o
   6   8   2        2.65        5.58      1.93 o
   7   8   2       38.41       40.14      4.10 o
  -5   9   2       11.28       13.76      2.91 o
  -4   9   2       18.02       21.54      3.30 o
  -3   9   2       42.55       45.73      3.94 o
  -2   9   2       28.58       32.60      3.26 o
  -1   9   2       15.38       23.90      4.57 o
   0   9   2      110.90      119.67      6.41 o
   1   9   2        0.59        2.43      1.77 o
   2   9   2       12.24        9.03      4.59 o
   3   9   2       16.89       22.97      3.27 o
   4   9   2       19.72       18.73      3.07 o
 -11   0   3        0.05        1.46      1.34 o
 -10   0   3        6.16        7.60      1.56 o
  -9   0   3        2.98        4.66      2.31 o
  -8   0   3        5.47        6.85      1.87 o
  -7   0   3      169.40      176.89      4.41 o
  -6   0   3       84.68       86.05      2.70 o
  -5   0   3       11.64       12.21      1.24 o
  -4   0   3        9.03        8.63      0.82 o
  -3   0   3        9.19        8.55      0.71 o
  -2   0   3       13.60       14.93      1.44 o
  -1   0   3      111.56      106.33      1.05 o
   0   0   3     3892.09     4072.33     14.72 o
   1   0   3       60.64       57.24      1.56 o
   2   0   3     1716.76     1706.17     19.00 o
   3   0   3      180.95      158.34      2.92 o
   4   0   3     4535.41     5472.57     43.18 o
   5   0   3       23.85       20.69      0.95 o
   6   0   3       51.36       49.80      4.52 o
   7   0   3        0.33        2.44      0.83 o
   8   0   3       89.59       98.18      2.77 o
   9   0   3       53.04       51.25      3.03 o
  10   0   3        3.84        1.81      2.32 o
 -12   1   3        7.15        6.73      2.68 o
 -11   1   3        6.76        7.23      1.46 o
 -10   1   3       99.75      100.88      4.06 o
  -9   1   3       32.78       30.78      2.14 o
  -8   1   3       54.30       57.50      1.95 o
  -7   1   3      147.19      139.57      3.53 o
  -6   1   3       28.77       24.34      1.10 o
  -5   1   3      359.38      350.25      6.14 o
  -4   1   3        1.80        2.04      0.43 o
  -3   1   3       77.53       69.73      0.95 o
  -2   1   3      211.55      210.25      2.13 o
  -1   1   3     1399.20     1502.39      5.39 o
   0   1   3     1051.06     1072.55      3.82 o
   1   1   3       11.33       11.37      0.70 o
   2   1   3      332.44      340.39      1.63 o
   3   1   3     1969.74     2250.07      9.44 o
   4   1   3     2079.05     2301.16      9.88 o
   5   1   3      102.69      130.32      1.83 o
   6   1   3        4.40        4.09      0.49 o
   7   1   3       75.26       78.23      2.56 o
   8   1   3      127.96      127.67      2.65 o
   9   1   3        9.84        8.33      0.99 o
  10   1   3        0.41        1.27      1.81 o
  11   1   3        4.82        6.86      3.47 o
 -12   2   3       31.18       33.81      5.41 o
 -11   2   3       19.18       25.18      2.35 o
 -10   2   3       12.87        9.65      1.88 o
  -9   2   3        1.31        1.01      0.78 o
  -8   2   3        0.03        0.37      0.72 o
  -7   2   3       92.08       84.61      1.82 o
  -6   2   3      105.22       97.85      2.10 o
  -5   2   3      212.52      210.93      2.76 o
  -4   2   3      212.31      210.15      3.00 o
  -3   2   3      637.37      730.75      4.31 o
  -2   2   3      581.19      626.03      6.05 o
  -1   2   3     3022.59     3250.14      9.76 o
   0   2   3      239.90      212.95      1.66 o
   1   2   3      520.07      513.42      3.68 o
   2   2   3       16.65       15.30      0.66 o
   3   2   3      293.01      319.06      3.29 o
   4   2   3      205.64      174.72      2.11 o
   5   2   3       11.66       12.15      0.73 o
   6   2   3       30.77       31.53      1.04 o
   7   2   3      130.00      132.19      2.14 o
   8   2   3      109.51      102.45      2.69 o
   9   2   3      283.96      279.92      4.80 o
  10   2   3       34.71       28.06      7.30 o
  11   2   3       43.44       37.70      9.09 o
  12   2   3        1.28        3.14      2.56 o
 -12   3   3       20.37       24.84      5.05 o
 -11   3   3        3.47        2.95      1.23 o
 -10   3   3       30.88       28.63      2.67 o
  -9   3   3       11.81       10.77      1.67 o
  -8   3   3        9.69        7.26      1.51 o
  -7   3   3        9.98        9.87      0.78 o
  -6   3   3       34.29       30.78      1.01 o
  -5   3   3       86.44       80.68      1.83 o
  -4   3   3       58.40       61.25      2.83 o
  -3   3   3      468.37      512.24      7.01 o
  -2   3   3     1586.60     1788.96     11.97 o
  -1   3   3     1962.74     2353.55     20.14 o
   0   3   3      156.33      169.25      1.70 o
   1   3   3       57.67       54.07      1.11 o
   2   3   3       79.42       78.37      1.25 o
   3   3   3      165.61      183.40      2.14 o
   4   3   3      102.19       91.20      1.22 o
   5   3   3      103.77      106.00      1.76 o
   6   3   3       25.25       24.62      1.10 o
   7   3   3       69.80       65.36      2.23 o
   8   3   3       60.21       54.40      2.47 o
   9   3   3      207.00      229.57      5.26 o
  10   3   3       10.12        8.33      2.21 o
  11   3   3        2.91        1.94      2.54 o
 -11   4   3       16.56       12.21      2.17 o
 -10   4   3        8.67        7.03      1.99 o
  -9   4   3        1.26        1.69      1.23 o
  -8   4   3       25.69       21.72      1.93 o
  -7   4   3        5.62        4.73      1.48 o
  -6   4   3       37.26       34.12      2.46 o
  -5   4   3      179.60      172.32      8.89 o
  -4   4   3       12.51       14.44      2.34 o
  -3   4   3       66.52       64.17      2.33 o
  -2   4   3      403.58      441.40      9.95 o
  -1   4   3       79.38       81.78      2.76 o
   0   4   3      374.65      425.46      4.97 o
   1   4   3      216.89      228.07      5.92 o
   2   4   3       15.22       17.61      1.59 o
   3   4   3      251.74      241.60      6.83 o
   4   4   3       89.61       98.24      3.34 o
   5   4   3       94.31       91.22      3.08 o
   6   4   3      136.45      139.65      3.79 o
   7   4   3       33.34       36.44      2.33 o
   8   4   3      167.74      165.69      4.99 o
   9   4   3       58.37       60.88      2.66 o
  10   4   3       45.29       45.86      5.23 o
  11   4   3        5.95        2.27      2.50 o
 -10   5   3       33.64       28.26      2.37 o
  -9   5   3       10.00       10.87      1.85 o
  -8   5   3       10.36       11.85      1.79 o
  -7   5   3       10.67       12.80      2.04 o
  -6   5   3        1.22        1.78      1.43 o
  -5   5   3       46.35       38.98      4.03 o
  -4   5   3        7.62        8.39      2.65 o
  -3   5   3      131.81      120.55      3.96 o
  -2   5   3      242.66      250.05      5.92 o
  -1   5   3      168.38      171.32      5.12 o
   0   5   3       47.68       52.83      2.43 o
   1   5   3      148.04      134.03      3.16 o
   2   5   3       66.93       65.35      2.29 o
   3   5   3       74.64       75.37      2.38 o
   4   5   3       57.44       52.60      3.27 o
   5   5   3      143.84      136.49      4.03 o
   6   5   3       37.05       30.50      2.42 o
   7   5   3       21.34       21.16      2.11 o
   8   5   3       22.09       21.12      2.86 o
   9   5   3       42.35       39.32      3.70 o
  10   5   3        6.39        2.67      2.25 o
 -10   6   3        4.57        4.82      1.60 o
  -9   6   3        5.54        5.76      1.46 o
  -8   6   3        9.17       10.81      2.16 o
  -7   6   3        0.50        1.53      1.36 o
  -6   6   3       22.93       25.57      3.00 o
  -5   6   3        9.68        9.93      2.84 o
  -4   6   3       19.52       25.92      4.01 o
  -3   6   3      131.63      129.01      5.09 o
  -2   6   3       54.54       49.56      3.42 o
  -1   6   3      546.34      540.09      8.14 o
   0   6   3      215.51      207.52      5.51 o
   1   6   3      131.21      129.30      3.96 o
   2   6   3      115.39      121.72      4.23 o
   3   6   3      114.55      101.94      3.68 o
   4   6   3      144.69      138.99      5.39 o
   5   6   3      244.24      250.10      5.23 o
   6   6   3       18.73       19.46      2.60 o
   7   6   3        1.52        2.03      1.22 o
   8   6   3        6.39        6.49      2.13 o
   9   6   3        4.14        3.40      3.14 o
  -8   7   3       17.71       22.80      2.62 o
  -7   7   3       14.23       15.66      2.20 o
  -6   7   3        9.71       10.74      2.52 o
  -5   7   3        0.35        2.74      2.13 o
  -4   7   3        5.89        4.94      2.46 o
  -3   7   3       12.69       13.40      2.35 o
  -2   7   3        9.47        9.99      1.91 o
  -1   7   3       44.21       40.68      3.22 o
   0   7   3       29.10       25.79      2.39 o
   1   7   3        4.27        4.19      1.37 o
   2   7   3       14.84       14.41      3.45 o
   3   7   3       62.43       53.09      4.65 o
   4   7   3        9.51       12.70      2.99 o
   5   7   3        4.69        3.38      1.57 o
   6   7   3        2.50        2.92      1.46 o
   7   7   3        7.81        6.07      2.61 o
   8   7   3       25.77       28.62      2.72 o
  -7   8   3        8.67        8.57      2.40 o
  -6   8   3        7.48        6.30      2.62 o
  -5   8   3       22.32       24.62      3.54 o
  -4   8   3       13.26       14.35      2.90 o
  -3   8   3       19.75       17.78      2.71 o
  -2   8   3        4.73        6.09      1.99 o
  -1   8   3       18.09       20.39      2.12 o
   0   8   3        8.06        9.30      1.79 o
   1   8   3       10.79        9.30      1.81 o
   2   8   3        1.88        2.76      1.84 o
   3   8   3        1.23        2.33      1.34 o
   4   8   3        4.83        2.80      1.84 o
   5   8   3       12.10       13.16      2.57 o
   6   8   3       26.22       26.37      3.04 o
   7   8   3        6.55        5.93      2.02 o
  -4   9   3       39.88       46.75      5.71 o
  -3   9   3       26.57       30.09      3.29 o
  -2   9   3        6.78        2.09      2.24 o
  -1   9   3       32.57       37.09      5.09 o
   0   9   3       33.79       32.33      5.24 o
   1   9   3        1.38        5.82      2.72 o
   2   9   3       18.10       19.51      2.94 o
   3   9   3       17.13       17.25      3.46 o
   4   9   3        7.99        7.04      2.67 o
 -12   0   4       10.42        9.84      3.29 o
 -11   0   4       21.08       18.54      2.41 o
 -10   0   4       20.27       22.06      2.69 o
  -9   0   4       64.27       61.86      3.48 o
  -8   0   4        3.43        4.79      2.93 o
  -7   0   4        9.67        9.86      1.22 o
  -6   0   4       20.81       20.26      2.44 o
  -5   0   4        0.72        1.79      0.69 o
  -4   0   4      112.56      109.64      3.50 o
  -3   0   4       17.70       14.44      0.66 o
  -2   0   4      207.77      204.50      2.20 o
  -1   0   4        0.08        1.28      0.73 o
   0   0   4     1718.95     1821.75      9.74 o
   1   0   4      130.04      141.31      1.87 o
   2   0   4      498.80      473.81      2.87 o
   3   0   4      360.53      383.80      5.47 o
   4   0   4     1424.07     1566.69      9.10 o
   5   0   4      677.26      697.90     13.79 o
   6   0   4      797.58      980.79     17.59 o
   7   0   4       14.66       13.00      2.03 o
   8   0   4       64.56       67.08      3.88 o
   9   0   4        1.25        0.92      1.56 o
  10   0   4       14.33       20.96      3.72 o
 -12   1   4        3.93        3.80      2.36 o
 -11   1   4       26.78       26.47      2.28 o
 -10   1   4       52.07       48.15      4.72 o
  -9   1   4       54.17       53.87      2.44 o
  -8   1   4       27.13       24.49      1.66 o
  -7   1   4        0.66        0.98      0.54 o
  -6   1   4       50.15       51.53      1.28 o
  -5   1   4      397.09      389.75      6.06 o
  -4   1   4      119.50      125.61      1.64 o
  -3   1   4       87.42       94.17      1.05 o
  -2   1   4       20.18       20.76      0.85 o
  -1   1   4      465.85      457.82      2.98 o
   0   1   4        0.75        2.33      0.83 o
   1   1   4      703.34      689.01      2.68 o
   2   1   4      235.92      236.37      1.52 o
   3   1   4      342.70      368.55      1.57 o
   4   1   4      878.92      944.06      9.40 o
   5   1   4      788.60      944.10      7.51 o
   6   1   4       36.57       37.28      0.94 o
   7   1   4       37.67       37.25      1.17 o
   8   1   4       23.17       25.04      1.14 o
   9   1   4       16.47       15.60      2.10 o
  10   1   4       40.62       47.38      4.01 o
  11   1   4       13.43        9.87      5.07 o
 -12   2   4       10.87       10.72      1.90 o
 -11   2   4       18.92       15.77      2.64 o
 -10   2   4       19.47       18.22      1.93 o
  -9   2   4       67.31       59.91      2.38 o
  -8   2   4       23.29       21.76      1.63 o
  -7   2   4       76.78       71.22      1.64 o
  -6   2   4      141.77      139.24      2.35 o
  -5   2   4      205.87      225.78      3.67 o
  -4   2   4      138.16      146.91      2.45 o
  -3   2   4       72.53       69.22      2.22 o
  -2   2   4      109.07      118.34      1.64 o
  -1   2   4      934.53     1028.28      5.87 o
   0   2   4      342.44      364.93      2.62 o
   1   2   4      595.47      596.11      3.20 o
   2   2   4      164.67      155.15      1.32 o
   3   2   4      181.36      173.72      1.57 o
   4   2   4      214.65      227.13      2.57 o
   5   2   4       32.22       40.62      1.18 o
   6   2   4       24.96       24.18      0.97 o
   7   2   4       54.95       45.53      1.13 o
   8   2   4      139.95      140.27      2.99 o
   9   2   4      107.94      116.04      5.57 o
  10   2   4       10.16        8.18      2.12 o
  11   2   4       59.37       56.30      6.63 o
  12   2   4       10.52       13.29      5.41 o
 -11   3   4       19.09       20.21      2.98 o
 -10   3   4       25.46       26.42      2.78 o
  -9   3   4       40.15       35.68      2.11 o
  -8   3   4       36.58       38.74      2.24 o
  -7   3   4        3.23        3.64      0.85 o
  -6   3   4       22.70       21.61      1.16 o
  -5   3   4       19.90       20.63      1.09 o
  -4   3   4      141.57      144.19      2.20 o
  -3   3   4       82.80       85.41      2.17 o
  -2   3   4      585.27      653.76      6.43 o
  -1   3   4      338.54      351.78      3.38 o
   0   3   4       94.82      100.32      1.56 o
   1   3   4      105.45       97.46      1.37 o
   2   3   4       61.67       65.85      1.34 o
   3   3   4      145.75      145.50      3.16 o
   4   3   4       50.57       42.78      1.19 o
   5   3   4      226.11      221.52      3.29 o
   6   3   4      139.83      127.88      1.90 o
   7   3   4        3.96        3.57      0.88 o
   8   3   4        2.01        2.52      1.26 o
   9   3   4       24.62       24.43      4.01 o
  10   3   4       61.45       62.49     11.46 o
  11   3   4       13.95       12.86      3.93 o
 -11   4   4       17.24       11.47      2.74 o
 -10   4   4       11.72       13.91      1.84 o
  -9   4   4       99.76      105.82      4.86 o
  -8   4   4      125.05      122.51      3.33 o
  -7   4   4       25.73       20.77      1.98 o
  -6   4   4        0.13        0.84      1.29 o
  -5   4   4        2.63        2.32      2.04 o
  -4   4   4       97.87       86.91      2.50 o
  -3   4   4      143.46      131.58      2.98 o
  -2   4   4       29.95       32.05      1.47 o
  -1   4   4       57.15       65.71      2.37 o
   0   4   4      602.87      666.61      8.07 o
   1   4   4       77.29       77.57      2.22 o
   2   4   4       57.25       57.08      1.90 o
   3   4   4       85.94       86.28      2.17 o
   4   4   4       49.86       45.90      1.73 o
   5   4   4       63.70       60.38      2.31 o
   6   4   4       12.70       12.41      1.03 o
   7   4   4      165.89      176.39      5.17 o
   8   4   4      141.93      136.66      3.24 o
   9   4   4      131.54      152.03      8.57 o
  10   4   4       73.80       81.64      7.75 o
  11   4   4       13.38       10.53      4.95 o
 -10   5   4       11.65       11.47      1.72 o
  -9   5   4       19.89       16.11      2.71 o
  -8   5   4       12.19       11.54      1.72 o
  -7   5   4       26.70       20.11      2.13 o
  -6   5   4       60.21       43.74      2.70 o
  -5   5   4       40.64       47.87      3.57 o
  -4   5   4       17.80       16.55      0.76 o
  -3   5   4       15.25       14.76      1.24 o
  -2   5   4      182.17      185.55      4.93 o
  -1   5   4      238.57      228.39      5.07 o
   0   5   4      187.80      186.41      4.58 o
   1   5   4      116.52      116.80      4.53 o
   2   5   4       15.44       15.50      1.69 o
   3   5   4       19.64       20.27      1.82 o
   4   5   4       87.76       82.07      2.49 o
   5   5   4      137.62      142.47      4.13 o
   6   5   4      181.15      179.65      4.85 o
   7   5   4       75.73       74.33      3.16 o
   8   5   4       39.93       43.56      2.74 o
   9   5   4        3.66        6.25      2.59 o
  10   5   4        8.82        6.99      2.50 o
  -9   6   4        3.20        4.64      1.68 o
  -8   6   4       17.52       21.11      2.15 o
  -7   6   4        2.13        3.13      1.69 o
  -6   6   4        3.03        5.37      2.50 o
  -5   6   4       41.50       42.41      3.97 o
  -4   6   4       51.54       54.90      4.62 o
  -3   6   4       11.13       12.51      2.08 o
  -2   6   4       25.71       25.83      2.16 o
  -1   6   4      213.09      224.49      4.77 o
   0   6   4      101.29      103.89      3.51 o
   1   6   4      282.69      264.68      5.83 o
   2   6   4      159.69      145.24      3.82 o
   3   6   4        8.14        7.60      1.77 o
   4   6   4       85.40       84.65      4.12 o
   5   6   4       45.42       46.78      3.06 o
   6   6   4        8.87        7.77      1.88 o
   7   6   4       95.01       92.19      5.38 o
   8   6   4        6.33        6.56      1.61 o
   9   6   4        4.32        4.23      2.50 o
  -8   7   4        9.73       10.20      2.19 o
  -7   7   4       22.75       20.35      2.52 o
  -6   7   4       68.55       75.50      5.19 o
  -5   7   4        0.21        2.31      2.98 o
  -4   7   4        6.74        3.54      1.82 o
  -3   7   4       16.69        8.55      3.17 o
  -2   7   4       24.62       21.61      2.21 o
  -1   7   4        1.47        2.12      1.20 o
   0   7   4       78.29       78.32      3.44 o
   1   7   4      111.88      106.33      3.90 o
   2   7   4       68.35       68.62      4.55 o
   3   7   4       54.99       52.60      4.70 o
   4   7   4        7.96        5.86      1.96 o
   5   7   4        5.04        3.79      1.31 o
   6   7   4       23.18       25.27      2.71 o
   7   7   4        6.34        5.45      1.57 o
   8   7   4        1.55        3.20      1.37 o
  -7   8   4        2.68        2.65      1.70 o
  -6   8   4       30.84       30.48      3.53 o
  -5   8   4        6.39        7.11      3.23 o
  -4   8   4        1.54        3.59      2.47 o
  -3   8   4        4.29        4.48      1.90 o
  -2   8   4        0.78        2.28      2.03 o
  -1   8   4        1.10        2.03      1.39 o
   0   8   4       16.10       14.42      2.98 o
   1   8   4        8.82        8.54      1.62 o
   2   8   4       13.43       11.55      2.59 o
   3   8   4        2.99        2.55      2.70 o
   4   8   4        3.47        3.12      1.47 o
   5   8   4        6.68        6.18      1.95 o
   6   8   4        2.80        2.30      1.48 o
  -4   9   4        5.71        7.16      2.51 o
  -3   9   4       13.11       14.45      2.90 o
  -2   9   4       17.31       17.54      2.87 o
  -1   9   4       29.61       35.43      4.11 o
   0   9   4       50.87       59.36      5.26 o
   1   9   4       12.74       12.40      3.74 o
   2   9   4       48.85       50.78      5.66 o
   3   9   4        1.78        4.62      2.37 o
   4   9   4       18.11       14.97      3.31 o
 -12   0   5       11.92       10.51      3.57 o
 -11   0   5        2.89        5.56      1.95 o
 -10   0   5        4.23        4.87      2.12 o
  -9   0   5        0.78        1.19      1.64 o
  -8   0   5       82.80       75.53      3.72 o
  -7   0   5       29.48       29.48      1.89 o
  -6   0   5       12.94       12.29      1.28 o
  -5   0   5       34.82       35.01      2.12 o
  -4   0   5       19.77       15.14      1.49 o
  -3   0   5      472.69      523.62      4.00 o
  -2   0   5      680.27      667.65      5.25 o
  -1   0   5        0.65        0.94      0.47 o
   0   0   5      420.90      401.82      4.05 o
   1   0   5     1906.22     2076.29     14.31 o
   2   0   5        5.85        8.99      0.90 o
   3   0   5       74.19       75.67      1.69 o
   4   0   5      118.51      137.81      8.81 o
   5   0   5      467.64      525.56     10.44 o
   6   0   5      447.98      542.12     13.30 o
   7   0   5        5.58       12.48      2.62 o
   8   0   5       27.74       37.63      3.37 o
   9   0   5        0.09        2.07      1.76 o
  10   0   5       17.37       16.96      3.21 o
 -12   1   5       27.17       27.21      2.90 o
 -11   1   5        0.77        2.28      1.28 o
 -10   1   5        1.59        3.40      1.28 o
  -9   1   5        3.57        5.10      1.35 o
  -8   1   5       57.39       59.04      2.48 o
  -7   1   5        1.26        2.43      0.76 o
  -6   1   5        6.30        7.05      0.80 o
  -5   1   5      320.98      325.55      3.64 o
  -4   1   5      174.62      175.49      2.61 o
  -3   1   5      202.07      222.03      1.89 o
  -2   1   5      100.02       97.84      1.31 o
  -1   1   5      123.27      120.09      1.98 o
   0   1   5       13.02       12.36      0.67 o
   1   1   5      641.65      651.46      2.73 o
   2   1   5      207.38      207.13      1.36 o
   3   1   5       64.65       64.39      0.78 o
   4   1   5       61.37       62.26      0.84 o
   5   1   5      210.19      203.91      3.57 o
   6   1   5      110.87      120.90      3.43 o
   7   1   5       20.20       24.46      0.84 o
   8   1   5       18.26       18.91      2.36 o
   9   1   5       53.23       55.21      3.19 o
  10   1   5       16.76       21.48      3.25 o
  11   1   5       22.26       27.64      7.65 o
 -12   2   5       13.05       13.41      2.16 o
 -11   2   5       34.45       36.27      4.09 o
 -10   2   5       36.49       36.51      3.25 o
  -9   2   5      215.30      203.84      3.80 o
  -8   2   5       13.32       10.69      1.43 o
  -7   2   5        2.36        4.23      1.04 o
  -6   2   5       61.22       59.92      2.27 o
  -5   2   5       55.92       57.23      2.59 o
  -4   2   5      431.66      428.98      7.61 o
  -3   2   5     1394.93     1567.01     18.01 o
  -2   2   5      167.83      176.66      2.79 o
  -1   2   5      389.59      395.91      2.49 o
   0   2   5      280.32      282.16      2.39 o
   1   2   5       45.15       44.72      0.98 o
   2   2   5      333.26      321.26      2.02 o
   3   2   5       16.22       18.49      0.79 o
   4   2   5        6.24        9.04      0.72 o
   5   2   5       18.35       15.55      0.82 o
   6   2   5       27.66       28.26      0.82 o
   7   2   5       96.20       83.07      3.06 o
   8   2   5       25.11       21.47      1.67 o
   9   2   5       14.65       12.56      2.10 o
  10   2   5       40.13       35.03      4.83 o
  11   2   5       80.95       84.42      5.13 o
 -11   3   5       30.72       31.95      3.80 o
 -10   3   5        1.29        2.22      1.10 o
  -9   3   5       69.30       73.11      3.51 o
  -8   3   5       30.91       36.59      2.29 o
  -7   3   5       44.03       37.10      2.04 o
  -6   3   5        8.44        8.42      0.97 o
  -5   3   5       60.67       66.92      1.41 o
  -4   3   5       30.03       35.57      2.47 o
  -3   3   5       13.01       15.20      1.52 o
  -2   3   5       36.00       36.47      1.67 o
  -1   3   5      135.41      150.50      2.61 o
   0   3   5      260.83      282.59      2.67 o
   1   3   5      112.56      115.73      1.87 o
   2   3   5       26.31       26.13      0.99 o
   3   3   5       37.02       42.19      1.23 o
   4   3   5       93.38       95.94      1.53 o
   5   3   5      151.36      154.32      1.76 o
   6   3   5      107.95       97.77      1.58 o
   7   3   5       52.16       48.55      1.91 o
   8   3   5       71.33       62.45      3.95 o
   9   3   5        2.03        0.88      2.73 o
  10   3   5       20.92       32.52      5.38 o
  11   3   5       38.12       32.10      8.50 o
 -11   4   5       15.71       15.45      2.36 o
 -10   4   5       10.42       10.95      2.35 o
  -9   4   5       10.05       10.18      1.60 o
  -8   4   5      110.75      108.38      3.03 o
  -7   4   5      222.15      230.92      4.13 o
  -6   4   5       60.36       52.14      2.14 o
  -5   4   5        1.53        2.49      0.68 o
  -4   4   5       98.83       93.91      1.75 o
  -3   4   5       41.05       40.52      2.16 o
  -2   4   5      192.35      187.23      2.98 o
  -1   4   5       39.36       37.37      3.22 o
   0   4   5       39.59       39.60      2.15 o
   1   4   5       85.78       78.10      3.04 o
   2   4   5       35.69       35.46      1.62 o
   3   4   5       96.58       92.02      2.18 o
   4   4   5        9.52        8.56      0.90 o
   5   4   5       10.72        9.26      0.99 o
   6   4   5       51.11       48.41      2.07 o
   7   4   5       79.38       74.11      3.31 o
   8   4   5       15.63       11.71      1.64 o
   9   4   5       15.23       13.26      4.26 o
  10   4   5       59.16       62.40      8.80 o
  11   4   5       22.83       17.51      6.15 o
 -10   5   5        4.65        6.32      2.36 o
  -9   5   5       25.80       32.05      2.21 o
  -8   5   5      114.15      105.41      3.26 o
  -7   5   5      114.98      113.96      3.32 o
  -6   5   5        7.92        6.86      2.23 o
  -5   5   5       27.48       27.09      2.96 o
  -4   5   5       74.57       59.56      3.80 o
  -3   5   5       63.80       65.40      3.20 o
  -2   5   5        4.82        4.84      0.99 o
  -1   5   5       88.53       89.03      2.97 o
   0   5   5      112.17      115.58      3.27 o
   1   5   5      248.06      244.76      7.26 o
   2   5   5       32.87       31.66      2.18 o
   3   5   5       64.00       67.59      2.01 o
   4   5   5       26.24       24.14      1.72 o
   5   5   5       16.21       15.86      1.29 o
   6   5   5      132.41      131.28      3.23 o
   7   5   5       39.90       36.92      3.79 o
   8   5   5        3.81        5.12      1.42 o
   9   5   5       17.43       18.71      3.96 o
  10   5   5       66.01       58.76      6.42 o
  -9   6   5       18.57       18.13      2.36 o
  -8   6   5       15.55       16.54      2.68 o
  -7   6   5        7.20        6.35      1.64 o
  -6   6   5        5.16        5.27      2.30 o
  -5   6   5       35.68       31.91      3.34 o
  -4   6   5        3.99        7.50      3.26 o
  -3   6   5       97.50      110.02      3.42 o
  -2   6   5       11.11        9.17      1.81 o
  -1   6   5      104.16      104.50      3.93 o
   0   6   5       67.35       59.85      3.02 o
   1   6   5      223.55      222.52      5.48 o
   2   6   5      109.86      120.15      4.05 o
   3   6   5      245.07      255.97      5.64 o
   4   6   5       16.47       19.76      2.47 o
   5   6   5       14.34       13.06      2.13 o
   6   6   5       50.27       47.81      2.87 o
   7   6   5       23.78       23.15      2.98 o
   8   6   5       12.18        9.73      2.22 o
   9   6   5       12.42        9.89      3.77 o
  -8   7   5       16.67       14.51      2.06 o
  -7   7   5       25.93       25.60      2.49 o
  -6   7   5       14.95       13.79      3.07 o
  -5   7   5       10.59       10.28      2.73 o
  -4   7   5       29.58       33.90      3.55 o
  -3   7   5       34.31       27.48      3.27 o
  -2   7   5        4.40        4.46      1.45 o
  -1   7   5       23.82       23.68      3.01 o
   0   7   5       18.78       19.29      2.07 o
   1   7   5        5.92        6.47      1.89 o
   2   7   5       44.85       40.49      3.42 o
   3   7   5      145.38      140.30      3.74 o
   4   7   5        8.56        7.31      2.07 o
   5   7   5       28.30       27.06      2.58 o
   6   7   5        1.51        3.27      1.47 o
   7   7   5        8.27        6.16      1.73 o
   8   7   5        3.13        0.09      1.94 o
  -6   8   5       43.01       49.06      4.07 o
  -5   8   5       22.05       21.79      3.49 o
  -4   8   5       25.35       27.86      3.22 o
  -3   8   5       17.83       17.71      2.89 o
  -2   8   5        6.05        5.11      1.95 o
  -1   8   5        2.24        3.72      1.73 o
   0   8   5        2.60        2.05      1.14 o
   1   8   5        5.79        4.72      1.32 o
   2   8   5        4.82        4.26      2.20 o
   3   8   5       10.41        8.34      2.78 o
   4   8   5        3.57        4.00      1.93 o
   5   8   5       11.12       12.52      2.14 o
   6   8   5        2.30        2.96      1.61 o
  -4   9   5        1.94        4.03      2.23 o
  -3   9   5        3.32        3.93      1.86 o
  -2   9   5       31.01       41.42      3.71 o
  -1   9   5        7.85        6.29      2.00 o
   0   9   5       29.68       26.96      4.48 o
   1   9   5       27.78       27.42      4.85 o
   2   9   5       19.91       20.47      3.54 o
   3   9   5       13.13       12.27      2.92 o
   4   9   5       23.57       20.76      3.73 o
 -12   0   6       28.64       30.58      4.77 o
 -11   0   6        6.62        6.82      2.40 o
 -10   0   6        7.10        8.95      2.17 o
  -9   0   6        1.94        2.17      1.82 o
  -8   0   6       34.36       28.77      2.91 o
  -7   0   6       75.46       72.13      3.00 o
  -6   0   6       99.65      110.34      5.21 o
  -5   0   6      123.99      119.87      8.53 o
  -4   0   6       98.26      111.25      3.64 o
  -3   0   6      573.02      667.88      6.15 o
  -2   0   6     6581.29     7636.91     95.07 o
  -1   0   6      293.26      293.19      2.50 o
   0   0   6      129.90      113.04      1.89 o
   1   0   6      163.51      159.40      1.99 o
   2   0   6        0.00        1.97      1.43 o
   3   0   6      105.22       86.41      1.21 o
   4   0   6      278.70      281.76     10.71 o
   5   0   6       71.33       64.00      3.52 o
   6   0   6        7.55       11.76      2.71 o
   7   0   6       18.77       23.37      3.80 o
   8   0   6       24.42       38.61      3.19 o
   9   0   6        2.83        3.21      3.11 o
  10   0   6       13.32       10.61      3.67 o
 -12   1   6       12.89       10.18      1.83 o
 -11   1   6        9.73       13.01      4.95 o
 -10   1   6       29.78       31.24      2.05 o
  -9   1   6       83.01       85.75      3.10 o
  -8   1   6      192.63      196.65      4.66 o
  -7   1   6        7.21        6.95      1.06 o
  -6   1   6       78.94       74.00      2.22 o
  -5   1   6       42.80       44.88      1.69 o
  -4   1   6      223.88      217.90      4.00 o
  -3   1   6      323.39      354.39      4.45 o
  -2   1   6      119.62      121.17      1.58 o
  -1   1   6      630.17      653.99      3.66 o
   0   1   6      183.92      196.00      1.46 o
   1   1   6        4.63        5.29      0.48 o
   2   1   6       11.49        8.93      0.64 o
   3   1   6      299.91      299.57      2.86 o
   4   1   6       58.56       58.84      1.02 o
   5   1   6       73.35       74.12      3.84 o
   6   1   6      130.98      146.41      3.90 o
   7   1   6       53.76       58.61      3.59 o
   8   1   6        5.66        3.09      2.30 o
   9   1   6       12.18       16.33      2.37 o
  10   1   6        1.05        7.24      3.47 o
  11   1   6       48.27       59.85      6.27 o
 -12   2   6       20.19       14.03      3.02 o
 -11   2   6       82.05       76.66      4.02 o
 -10   2   6        6.58        6.63      1.63 o
  -9   2   6       48.73       42.50      1.94 o
  -8   2   6      130.14      130.65      4.18 o
  -7   2   6      163.03      154.64      3.07 o
  -6   2   6      164.04      156.36      2.49 o
  -5   2   6       99.74       91.70      1.95 o
  -4   2   6       32.55       30.81      1.45 o
  -3   2   6      153.63      148.44      2.78 o
  -2   2   6      255.02      284.96      3.75 o
  -1   2   6      356.92      353.48      2.88 o
   0   2   6      108.06      115.82      1.29 o
   1   2   6      134.57      132.55      1.83 o
   2   2   6      345.75      343.38      3.53 o
   3   2   6       38.66       36.84      0.99 o
   4   2   6       96.11      106.54      1.63 o
   5   2   6      155.95      145.69      2.22 o
   6   2   6       15.10       16.34      0.63 o
   7   2   6        2.72        1.74      0.49 o
   8   2   6       84.54       78.61      3.16 o
   9   2   6       32.33       40.63      7.56 o
  10   2   6       72.62       67.35      6.10 o
  11   2   6        9.74        9.33      4.51 o
 -11   3   6        5.59        5.48      1.83 o
 -10   3   6       20.01       20.17      3.28 o
  -9   3   6       68.11       70.02      4.53 o
  -8   3   6       39.63       40.18      3.41 o
  -7   3   6      158.39      140.32      5.63 o
  -6   3   6      100.65       99.07      2.95 o
  -5   3   6       53.00       52.18      1.88 o
  -4   3   6       37.96       28.16      2.71 o
  -3   3   6       52.64       49.73      1.88 o
  -2   3   6       66.21       78.24      1.98 o
  -1   3   6       14.07       16.22      1.20 o
   0   3   6       14.51       14.11      1.46 o
   1   3   6        7.86        8.34      1.09 o
   2   3   6       33.51       37.25      1.18 o
   3   3   6      220.21      225.48      3.25 o
   4   3   6        7.98        6.84      0.87 o
   5   3   6       89.77       86.31      1.44 o
   6   3   6        0.33        1.63      0.58 o
   7   3   6       34.81       27.93      2.04 o
   8   3   6       80.60       68.12      5.18 o
   9   3   6        9.90       10.78      2.67 o
  10   3   6       29.22       22.34      4.99 o
  11   3   6       18.86       19.02      4.27 o
 -11   4   6       16.44       17.53      2.79 o
 -10   4   6       25.38       28.16      2.96 o
  -9   4   6       16.41       16.43      1.83 o
  -8   4   6       12.43       14.02      2.71 o
  -7   4   6      119.81      110.36      3.23 o
  -6   4   6      250.51      231.41      9.23 o
  -5   4   6       21.78       17.75      1.62 o
  -4   4   6        2.25        1.73      0.96 o
  -3   4   6        6.40        5.36      1.13 o
  -2   4   6      191.13      188.67      4.32 o
  -1   4   6       96.82       83.53      3.20 o
   0   4   6      112.30      112.06      3.42 o
   1   4   6       78.58       85.76      3.22 o
   2   4   6       18.47       21.36      1.98 o
   3   4   6       11.52        8.97      1.01 o
   4   4   6        1.11        0.59      0.62 o
   5   4   6       30.64       28.84      1.31 o
   6   4   6       53.31       51.82      2.09 o
   7   4   6       11.68       10.29      1.33 o
   8   4   6       20.17       23.86      3.90 o
   9   4   6       16.07       19.07      3.39 o
  10   4   6       12.26       15.35      3.78 o
 -10   5   6        9.78       13.61      3.77 o
  -9   5   6        0.21        3.06      2.10 o
  -8   5   6       14.91       15.90      2.21 o
  -7   5   6       16.34       16.83      1.91 o
  -6   5   6      137.96      140.02      5.90 o
  -5   5   6       27.03       23.85      2.10 o
  -4   5   6      152.72      129.15      3.38 o
  -3   5   6        8.32        8.89      1.84 o
  -2   5   6      131.09      121.37      3.53 o
  -1   5   6      110.95      102.18      3.15 o
   0   5   6       24.20       26.75      2.72 o
   1   5   6       89.43       98.16      3.09 o
   2   5   6       98.15      101.26      3.28 o
   3   5   6       82.50       77.07      2.59 o
   4   5   6       11.08        9.12      1.41 o
   5   5   6       27.79       27.56      1.62 o
   6   5   6        7.78        7.20      1.33 o
   7   5   6       39.77       37.57      2.45 o
   8   5   6       48.55       50.28      6.38 o
   9   5   6       44.46       46.08      4.58 o
  10   5   6       10.45        8.09      2.65 o
  -9   6   6       10.04       10.14      2.18 o
  -8   6   6       32.17       31.26      2.22 o
  -7   6   6        7.03        7.21      1.79 o
  -6   6   6        8.82       14.71      5.09 o
  -5   6   6       15.66       14.59      2.84 o
  -4   6   6       18.04        9.69      2.41 o
  -3   6   6       88.27       76.64      3.03 o
  -2   6   6       16.28       11.64      1.84 o
  -1   6   6      102.94       98.42      3.89 o
   0   6   6        4.89        3.09      1.38 o
   1   6   6       70.94       64.83      2.92 o
   2   6   6       99.64      110.37      3.88 o
   3   6   6      174.00      174.24      3.73 o
   4   6   6      155.50      161.28      4.19 o
   5   6   6      126.63      118.80      3.97 o
   6   6   6       12.14       13.01      1.96 o
   7   6   6       27.80       25.38      2.07 o
   8   6   6       10.23       13.90      4.77 o
   9   6   6        6.20        5.05      2.58 o
  -8   7   6       47.96       48.90      3.35 o
  -7   7   6       38.58       34.72      5.11 o
  -6   7   6        5.16        5.50      3.21 o
  -5   7   6        9.95       11.91      3.05 o
  -4   7   6        9.85       13.80      2.56 o
  -3   7   6       14.10       12.47      2.29 o
  -2   7   6       26.62       17.95      1.94 o
  -1   7   6       88.50       79.36      3.31 o
   0   7   6       17.54       17.47      2.09 o
   1   7   6       11.16       13.32      2.03 o
   2   7   6       38.94       39.38      3.63 o
   3   7   6        3.55        4.37      1.59 o
   4   7   6       94.38       98.71      3.79 o
   5   7   6        8.40        8.03      1.63 o
   6   7   6       18.37       15.21      2.08 o
   7   7   6        6.38        5.61      1.62 o
  -6   8   6       16.35       19.31      2.94 o
  -5   8   6       22.30       23.59      3.38 o
  -4   8   6       29.17       39.93      4.04 o
  -3   8   6       21.00       24.87      3.02 o
  -2   8   6       10.26        6.25      1.84 o
  -1   8   6        7.10        4.35      1.42 o
   0   8   6       13.85       13.32      2.67 o
   1   8   6        8.32        9.39      1.62 o
   2   8   6       10.84       12.13      2.96 o
   3   8   6        0.39        2.44      1.74 o
   4   8   6       12.03       11.29      1.93 o
   5   8   6        1.38        3.52      1.49 o
   6   8   6        4.34        2.02      1.65 o
  -3   9   6        0.54        3.03      2.24 o
  -2   9   6        3.88        4.14      1.88 o
  -1   9   6        3.32        2.93      1.61 o
   0   9   6       12.36       19.02      5.38 o
   1   9   6        8.30        6.55      2.84 o
   2   9   6       37.88       43.12      7.59 o
   3   9   6       12.69       14.12      3.02 o
 -12   0   7        5.78        3.75      2.22 o
 -11   0   7       22.49       21.46      2.81 o
 -10   0   7        4.37        4.91      1.85 o
  -9   0   7       23.14       25.03      2.99 o
  -8   0   7        0.00        0.36      1.95 o
  -7   0   7        1.51        4.90      3.70 o
  -6   0   7       96.41       88.97      4.04 o
  -5   0   7      104.44       96.98      6.52 o
  -4   0   7       75.00       65.32      3.44 o
  -3   0   7       53.84       62.65      3.45 o
  -2   0   7      816.50      848.12     23.61 o
  -1   0   7      635.55      664.87      7.34 o
   0   0   7     2250.61     2534.30     11.87 o
   1   0   7       28.38       30.84      1.00 o
   2   0   7       50.14       51.91      2.95 o
   3   0   7       90.28       88.21      2.52 o
   4   0   7        0.44        0.69      2.24 o
   5   0   7       44.37       47.04      3.59 o
   6   0   7        2.72        5.57      3.43 o
   7   0   7       27.13       28.45      2.84 o
   8   0   7        0.03        2.22      1.85 o
   9   0   7        0.80        2.17      2.35 o
  10   0   7        0.00        3.14      3.14 o
 -12   1   7       49.63       44.03      3.13 o
 -11   1   7      154.17      166.22      5.69 o
 -10   1   7      162.77      155.17      3.54 o
  -9   1   7       43.80       40.72      2.79 o
  -8   1   7       41.89       38.37      2.80 o
  -7   1   7      104.64       93.21      5.94 o
  -6   1   7       98.06       88.90      3.56 o
  -5   1   7      135.85      128.08      2.97 o
  -4   1   7       88.86       89.90      2.78 o
  -3   1   7       54.25       63.33      1.37 o
  -2   1   7      586.27      629.63      3.52 o
  -1   1   7     1430.37     1669.06      7.26 o
   0   1   7      833.37      913.79      5.49 o
   1   1   7       95.99      103.38      1.23 o
   2   1   7       47.29       49.58      1.45 o
   3   1   7       68.02       67.82      2.15 o
   4   1   7      108.53      114.92      3.40 o
   5   1   7       94.83       91.98      5.77 o
   6   1   7       30.69       35.10      3.12 o
   7   1   7       63.11       79.67      3.65 o
   8   1   7       92.36      111.17      5.92 o
   9   1   7        9.67        9.27      1.94 o
  10   1   7        8.38       10.57      2.93 o
  11   1   7       49.98       60.36      6.35 o
 -11   2   7       80.77       81.51      4.77 o
 -10   2   7       26.14       24.85      3.27 o
  -9   2   7       64.78       61.80      3.01 o
  -8   2   7       75.12       67.46      3.10 o
  -7   2   7      341.65      312.34      6.00 o
  -6   2   7       75.51       72.09      2.11 o
  -5   2   7      259.80      252.41      3.95 o
  -4   2   7       37.42       30.85      1.58 o
  -3   2   7       34.62       38.74      1.96 o
  -2   2   7       48.44       42.61      1.60 o
  -1   2   7      444.52      486.02     13.10 o
   0   2   7      245.11      285.40      3.24 o
   1   2   7       74.22       72.63      1.45 o
   2   2   7      209.74      209.34      2.72 o
   3   2   7        4.24        5.33      0.61 o
   4   2   7       86.53       81.51      1.49 o
   5   2   7       41.34       40.13      1.38 o
   6   2   7       93.05       93.03      1.37 o
   7   2   7        2.24        6.62      1.88 o
   8   2   7       37.27       35.75      2.79 o
   9   2   7       65.01       69.84      3.56 o
  10   2   7       36.44       37.69      5.94 o
  11   2   7       22.13       23.64      3.22 o
 -11   3   7       44.42       57.39      8.60 o
 -10   3   7       45.55       50.61      4.23 o
  -9   3   7       35.09       33.04      2.94 o
  -8   3   7        7.60        5.53      1.93 o
  -7   3   7       63.63       61.59      2.69 o
  -6   3   7       22.32       16.02      1.54 o
  -5   3   7      221.68      220.80      8.06 o
  -4   3   7        9.83       11.42      1.19 o
  -3   3   7       39.22       38.22      1.83 o
  -2   3   7      111.74       94.02      2.13 o
  -1   3   7       63.37       61.21      2.36 o
   0   3   7      237.19      229.81     12.66 o
   1   3   7        4.05        2.70      1.24 o
   2   3   7        9.07        9.10      1.15 o
   3   3   7       66.34       53.72      1.44 o
   4   3   7      131.73      137.51      2.64 o
   5   3   7       13.75       13.85      0.90 o
   6   3   7      142.47      139.63      2.66 o
   7   3   7       48.00       43.80      1.91 o
   8   3   7        9.32        9.37      4.77 o
   9   3   7       42.67       40.75      6.40 o
  10   3   7       23.37       26.00      6.39 o
  11   3   7       14.33       10.33      4.79 o
 -11   4   7       12.96        9.23      2.44 o
 -10   4   7       27.08       31.80      2.98 o
  -9   4   7        2.91        4.44      1.98 o
  -8   4   7       16.90       17.15      1.82 o
  -7   4   7       58.40       63.76      3.76 o
  -6   4   7      166.10      140.31      3.11 o
  -5   4   7      116.43      105.20      5.52 o
  -4   4   7      158.76      158.27      7.27 o
  -3   4   7       12.63       10.56      1.20 o
  -2   4   7       66.31       77.43      3.66 o
  -1   4   7      104.07       90.94      4.83 o
   0   4   7      109.71      113.54      3.69 o
   1   4   7       44.92       39.97      2.16 o
   2   4   7       58.85       64.71      2.13 o
   3   4   7        1.95        2.92      1.42 o
   4   4   7      102.49       94.67      2.66 o
   5   4   7       28.19       24.84      2.21 o
   6   4   7       13.09       15.04      1.67 o
   7   4   7        4.74        6.20      1.08 o
   8   4   7        3.23        4.30      2.32 o
   9   4   7       42.44       44.96      5.81 o
  10   4   7       20.72       24.34      3.68 o
 -10   5   7        3.08        6.79      2.14 o
  -9   5   7        3.91        4.13      2.06 o
  -8   5   7        7.08        5.98      1.42 o
  -7   5   7        9.11        7.22      2.81 o
  -6   5   7       96.24       92.46      3.98 o
  -5   5   7       92.38       85.91      4.42 o
  -4   5   7       83.35       82.41      4.67 o
  -3   5   7       98.57       86.30      3.69 o
  -2   5   7      231.98      215.68      4.45 o
  -1   5   7        0.41        2.66      1.52 o
   0   5   7       52.53       60.80      3.06 o
   1   5   7       41.70       44.11      2.57 o
   2   5   7       31.36       29.03      2.44 o
   3   5   7       73.45       70.51      2.54 o
   4   5   7      170.41      170.03      3.75 o
   5   5   7       14.13       12.52      1.55 o
   6   5   7       39.11       36.97      2.91 o
   7   5   7       10.17        9.64      1.56 o
   8   5   7        0.34        1.36      1.99 o
   9   5   7        3.12        5.38      3.03 o
  -9   6   7        1.16        3.17      1.65 o
  -8   6   7       13.35       16.85      2.70 o
  -7   6   7       33.70       32.87      2.47 o
  -6   6   7       36.94       39.41      3.64 o
  -5   6   7       32.84       35.86      3.44 o
  -4   6   7       92.02       81.21      4.85 o
  -3   6   7      171.55      148.94      3.43 o
  -2   6   7       12.24       11.27      1.76 o
  -1   6   7       67.19       63.77      3.14 o
   0   6   7      131.62      117.22      4.40 o
   1   6   7      119.22      112.02      3.92 o
   2   6   7        5.66        8.49      2.02 o
   3   6   7       39.31       39.53      2.23 o
   4   6   7       27.15       25.56      2.05 o
   5   6   7      146.23      148.21      6.78 o
   6   6   7       53.71       45.77      2.89 o
   7   6   7       27.12       28.66      3.01 o
   8   6   7       14.61       14.94      3.21 o
  -8   7   7       27.88       29.43      3.89 o
  -7   7   7       27.71       28.20      2.45 o
  -6   7   7       23.74       25.51      3.29 o
  -5   7   7       35.53       40.87      3.58 o
  -4   7   7       10.28        6.63      2.08 o
  -3   7   7       48.22       50.39      3.78 o
  -2   7   7       19.64       21.70      2.02 o
  -1   7   7       26.89       21.43      2.17 o
   0   7   7       44.27       47.36      3.01 o
   1   7   7       69.81       69.99      3.18 o
   2   7   7        7.22        6.10      1.98 o
   3   7   7        2.11        5.13      1.48 o
   4   7   7       28.57       28.31      2.61 o
   5   7   7       42.08       43.74      2.88 o
   6   7   7       17.23       14.09      2.04 o
   7   7   7       14.20       17.37      3.69 o
  -6   8   7       34.19       36.11      4.68 o
  -5   8   7       22.84       24.53      3.35 o
  -4   8   7       18.53       20.30      3.16 o
  -3   8   7       14.55       14.86      2.59 o
  -2   8   7       25.27       23.91      3.00 o
  -1   8   7       20.18       19.59      2.24 o
   0   8   7        2.09        3.66      1.70 o
   1   8   7        5.64        5.18      2.00 o
   2   8   7        3.12        4.73      2.32 o
   3   8   7        3.49        5.25      2.23 o
   4   8   7        6.51        5.02      1.79 o
   5   8   7        5.56        5.33      1.52 o
  -3   9   7       58.05       60.87      5.30 o
  -2   9   7        3.93        4.79      2.16 o
  -1   9   7        1.29        4.84      2.40 o
   0   9   7        1.79        4.42      3.73 o
   1   9   7        5.31        4.16      1.66 o
   2   9   7       31.05       29.34      4.00 o
 -12   0   8        0.81        4.31      3.01 o
 -11   0   8       70.45       65.03      4.01 o
 -10   0   8       29.66       30.84      3.04 o
  -9   0   8       52.87       48.76      3.90 o
  -8   0   8       16.10       17.36      2.92 o
  -7   0   8       28.00       30.03      3.12 o
  -6   0   8       45.01       46.84      4.97 o
  -5   0   8      300.23      297.96      9.58 o
  -4   0   8       64.33       58.75      9.29 o
  -3   0   8       79.35       81.99      4.74 o
  -2   0   8     1582.62     1838.50     38.06 o
  -1   0   8     2404.68     2858.05     20.17 o
   0   0   8     6139.48     7216.83     72.59 o
   1   0   8      190.72      199.06      4.48 o
   2   0   8       33.92       36.66      3.54 o
   3   0   8      136.13      114.11      2.04 o
   4   0   8       92.02       95.77      4.51 o
   5   0   8        0.91        0.57      2.26 o
   6   0   8        0.07        5.10      3.30 o
   7   0   8       16.28       18.23      3.25 o
   8   0   8        6.29        7.32      3.21 o
   9   0   8        0.80        6.40      4.23 o
  10   0   8        6.76       10.23      3.24 o
  11   0   8        6.46        7.40      3.52 o
 -11   1   8       35.03       40.58      3.62 o
 -10   1   8      263.10      282.63      4.99 o
  -9   1   8      118.73      116.38      5.02 o
  -8   1   8       26.59       22.88      2.31 o
  -7   1   8       43.21       39.30      2.80 o
  -6   1   8       15.84       12.83      1.31 o
  -5   1   8       57.13       48.87      2.02 o
  -4   1   8      206.30      204.49      7.43 o
  -3   1   8       33.75       29.90      1.26 o
  -2   1   8       39.22       38.99      1.97 o
  -1   1   8      109.36       97.66      4.95 o
   0   1   8      487.15      522.26      4.87 o
   1   1   8      227.76      254.71      2.54 o
   2   1   8      615.13      651.09      8.45 o
   3   1   8       41.49       41.63      1.11 o
   4   1   8        1.61        1.37      0.26 o
   5   1   8      166.54      164.90      4.30 o
   6   1   8       45.40       44.54      3.06 o
   7   1   8        9.50        7.88      1.98 o
   8   1   8        4.60        5.02      1.52 o
   9   1   8       26.78       30.84      2.49 o
  10   1   8        9.37        7.25      1.65 o
  11   1   8       11.98       10.00      4.26 o
 -11   2   8       23.94       19.71      2.86 o
 -10   2   8       11.40        9.36      2.42 o
  -9   2   8      246.99      238.91      4.60 o
  -8   2   8       56.04       53.95      2.97 o
  -7   2   8      154.22      146.28      4.41 o
  -6   2   8      210.32      197.35      4.41 o
  -5   2   8      428.55      419.64      6.17 o
  -4   2   8       54.47       51.99      2.47 o
  -3   2   8      191.17      190.29      4.06 o
  -2   2   8       10.33        8.77      1.36 o
  -1   2   8       57.43       48.45      1.74 o
   0   2   8       65.67       58.14      1.81 o
   1   2   8      327.33      348.33      4.15 o
   2   2   8       39.39       42.85      1.61 o
   3   2   8       11.14        9.16      0.98 o
   4   2   8       18.37       22.91      1.43 o
   5   2   8        5.32        4.40      0.60 o
   6   2   8       14.96       12.60      1.87 o
   7   2   8       52.65       53.09      3.78 o
   8   2   8        2.03        1.42      1.29 o
   9   2   8        1.12        0.87      0.97 o
  10   2   8       18.88       30.73      5.46 o
  11   2   8       13.32       12.14      3.53 o
 -11   3   8       17.29       13.63      2.87 o
 -10   3   8       22.15       21.20      3.31 o
  -9   3   8       58.93       60.19      3.77 o
  -8   3   8       23.02       22.77      2.94 o
  -7   3   8      122.14      106.39      5.90 o
  -6   3   8       95.64       82.63      2.39 o
  -5   3   8      295.42      283.95      4.95 o
  -4   3   8      170.99      173.39      4.81 o
  -3   3   8      551.54      540.93     12.56 o
  -2   3   8        0.09        0.96      1.35 o
  -1   3   8      119.13      125.60      2.91 o
   0   3   8      144.91      141.40      3.03 o
   1   3   8       32.17       31.98      1.81 o
   2   3   8       84.55       81.75      2.19 o
   3   3   8       12.37       11.04      1.35 o
   4   3   8       31.05       27.19      1.16 o
   5   3   8      346.25      317.68      4.06 o
   6   3   8       70.12       65.93      1.96 o
   7   3   8       12.30        9.19      1.90 o
   8   3   8        8.67        7.34      2.10 o
   9   3   8        2.95        3.99      3.30 o
  10   3   8       11.62        7.01      3.11 o
 -10   4   8       21.07       23.68      3.11 o
  -9   4   8        1.32        3.49      1.92 o
  -8   4   8       11.69       11.89      2.76 o
  -7   4   8       15.49       16.08      2.19 o
  -6   4   8      107.32      100.19      2.74 o
  -5   4   8      130.23      102.84      3.86 o
  -4   4   8      864.76      846.44     21.37 o
  -3   4   8        4.42        5.80      2.01 o
  -2   4   8       45.99       43.79      2.44 o
  -1   4   8       35.80       37.63      2.83 o
   0   4   8       82.17       83.93      2.81 o
   1   4   8      272.64      284.39      5.35 o
   2   4   8       55.27       55.29      2.39 o
   3   4   8        2.34        2.13      1.55 o
   4   4   8       17.94       16.51      1.67 o
   5   4   8        7.26        6.10      1.25 o
   6   4   8       53.63       47.31      2.93 o
   7   4   8        8.68        9.98      2.10 o
   8   4   8       20.77       22.00      3.59 o
   9   4   8       13.06       14.92      5.38 o
  10   4   8       22.02       21.88      5.05 o
 -10   5   8       37.86       41.43      3.83 o
  -9   5   8       10.75       15.68      3.09 o
  -8   5   8       23.37       25.77      3.05 o
  -7   5   8       15.77       14.44      2.33 o
  -6   5   8       17.34       14.35      2.75 o
  -5   5   8       32.63       23.79      2.71 o
  -4   5   8      173.25      150.01      7.21 o
  -3   5   8       62.97       67.29      3.05 o
  -2   5   8      343.18      330.32      5.99 o
  -1   5   8        8.14        9.10      1.75 o
   0   5   8      196.61      198.15      4.48 o
   1   5   8       36.29       38.99      2.71 o
   2   5   8       30.94       36.72      2.33 o
   3   5   8       25.01       24.08      1.93 o
   4   5   8       23.96       25.31      1.91 o
   5   5   8        9.65        9.01      1.54 o
   6   5   8       62.51       67.88      3.19 o
   7   5   8        2.25        1.71      1.96 o
   8   5   8        8.08        6.83      3.39 o
   9   5   8       11.62       17.75      3.44 o
  -9   6   8       14.19       10.57      2.63 o
  -8   6   8        4.88        2.84      1.94 o
  -7   6   8       10.83       10.61      2.46 o
  -6   6   8       11.08       17.07      2.96 o
  -5   6   8       17.40       17.99      2.67 o
  -4   6   8       57.77       53.13      8.98 o
  -3   6   8        3.00        4.97      2.11 o
  -2   6   8      140.39      130.81      5.31 o
  -1   6   8      210.41      195.77      4.71 o
   0   6   8      114.84      103.56      4.08 o
   1   6   8       79.26       71.93      3.00 o
   2   6   8       94.90       87.69      3.63 o
   3   6   8       60.97       62.46      2.60 o
   4   6   8       13.74       13.14      1.76 o
   5   6   8       55.84       53.42      2.72 o
   6   6   8        7.69        8.21      1.58 o
   7   6   8       42.54       44.08      4.38 o
   8   6   8       16.03       13.57      2.92 o
  -7   7   8       26.72       27.63      3.65 o
  -6   7   8       74.04       78.53      5.25 o
  -5   7   8        2.07        3.45      2.12 o
  -4   7   8       12.10       11.16      2.92 o
  -3   7   8        7.29        3.54      2.03 o
  -2   7   8       22.01       22.94      2.08 o
  -1   7   8       54.14       57.09      3.18 o
   0   7   8        0.71        1.06      1.37 o
   1   7   8      110.74      102.70      4.52 o
   2   7   8        3.82        5.12      2.07 o
   3   7   8       43.48       39.13      2.91 o
   4   7   8        1.34        2.13      1.44 o
   5   7   8        3.95        3.81      1.45 o
   6   7   8       40.05       36.94      2.69 o
   7   7   8       10.82        8.72      2.54 o
  -5   8   8       23.33       25.12      3.31 o
  -4   8   8       63.72       74.37      4.58 o
  -3   8   8       15.11       16.05      3.07 o
  -2   8   8       53.18       70.60      4.40 o
  -1   8   8        7.35        6.08      2.20 o
   0   8   8       10.24        9.72      1.80 o
   1   8   8        4.57        6.07      1.79 o
   2   8   8        3.84        3.55      2.89 o
   3   8   8       29.57       34.61      2.97 o
   4   8   8       10.29       11.93      3.40 o
   5   8   8        6.40        2.42      1.67 o
  -1   9   8       14.64       20.07      3.54 o
   0   9   8        0.12        1.81      2.88 o
   1   9   8        5.28        5.85      1.93 o
 -11   0   9        0.72        4.53      2.12 o
 -10   0   9       14.26       12.67      2.44 o
  -9   0   9      307.14      312.99      7.09 o
  -8   0   9       22.77       22.39      3.26 o
  -7   0   9        0.00        1.56      2.01 o
  -6   0   9       67.61       66.44      6.74 o
  -5   0   9       53.93       58.33      4.49 o
  -4   0   9       75.12       82.74      4.05 o
  -3   0   9        3.80        4.14      2.45 o
  -2   0   9      382.96      425.62      9.14 o
  -1   0   9        0.30        0.03      1.17 o
   0   0   9      566.49      547.70      8.51 o
   1   0   9       32.61       33.31      2.01 o
   2   0   9     1770.72     1971.02     51.35 o
   3   0   9      225.99      202.86      3.03 o
   4   0   9        0.81        1.02      0.45 o
   5   0   9       35.58       39.39      4.59 o
   6   0   9      111.78      101.16      5.18 o
   7   0   9      130.17      145.03      5.71 o
   8   0   9       25.22       32.44      5.61 o
   9   0   9        0.02        3.11      2.47 o
  10   0   9        0.86        2.55      2.30 o
  11   0   9       34.30       39.53      5.25 o
 -11   1   9        0.63        3.65      1.92 o
 -10   1   9       18.61       22.57      2.50 o
  -9   1   9      232.05      241.60      7.89 o
  -8   1   9      486.39      498.37      6.82 o
  -7   1   9       19.12       14.92      2.12 o
  -6   1   9       43.23       41.59      3.07 o
  -5   1   9       23.98       21.49      2.35 o
  -4   1   9       54.41       57.18      2.46 o
  -3   1   9      414.96      450.32      5.77 o
  -2   1   9      149.83      148.57      3.07 o
  -1   1   9      178.95      199.96      5.00 o
   0   1   9      412.43      452.11      5.04 o
   1   1   9      882.46      925.57     10.15 o
   2   1   9      212.77      205.44      3.27 o
   3   1   9       88.45       80.66      3.92 o
   4   1   9      150.68      137.44      2.40 o
   5   1   9        3.68        4.79      1.81 o
   6   1   9       63.02       68.08      4.32 o
   7   1   9       53.07       51.75      3.59 o
   8   1   9        1.17        2.25      1.33 o
   9   1   9       20.20       19.53      2.26 o
  10   1   9       11.69       12.99      2.17 o
  11   1   9        2.22        7.98      3.65 o
 -11   2   9        4.72        6.25      2.06 o
 -10   2   9       19.11       23.80      4.47 o
  -9   2   9       71.46       66.15      3.92 o
  -8   2   9       87.57       88.64      4.09 o
  -7   2   9        6.45        3.80      1.55 o
  -6   2   9      393.87      378.09      6.33 o
  -5   2   9      480.21      469.12      6.74 o
  -4   2   9      150.33      146.55      4.70 o
  -3   2   9      182.77      186.55      3.80 o
  -2   2   9      134.86      139.85      2.71 o
  -1   2   9       30.95       30.58      1.45 o
   0   2   9       92.99       98.06      1.95 o
   1   2   9      158.29      155.33      3.33 o
   2   2   9       26.28       26.97      1.27 o
   3   2   9      158.11      160.42      3.23 o
   4   2   9        6.25        5.44      0.70 o
   5   2   9       93.71       82.61      1.23 o
   6   2   9       37.03       29.98      2.56 o
   7   2   9       78.03       77.34      4.56 o
   8   2   9        5.77        7.50      1.82 o
   9   2   9       11.48       10.95      2.01 o
  10   2   9       23.78       21.72      3.82 o
 -11   3   9        3.94        5.73      1.65 o
 -10   3   9        3.67        4.08      1.56 o
  -9   3   9        8.53        6.19      2.44 o
  -8   3   9       28.25       23.74      2.71 o
  -7   3   9      208.87      197.45      3.78 o
  -6   3   9       49.75       41.87      1.61 o
  -5   3   9      390.94      387.28      6.44 o
  -4   3   9      616.75      621.85     11.90 o
  -3   3   9      840.83      919.10      8.56 o
  -2   3   9       46.90       49.53      2.46 o
  -1   3   9       36.04       30.96      2.01 o
   0   3   9      137.51      133.57      3.10 o
   1   3   9       95.58       99.35      2.80 o
   2   3   9       55.92       58.85      2.11 o
   3   3   9        5.48        4.08      1.38 o
   4   3   9       51.94       47.31      1.63 o
   5   3   9       35.07       34.02      1.56 o
   6   3   9       62.65       59.95      2.09 o
   7   3   9      158.78      151.90      4.06 o
   8   3   9       35.96       35.90      6.87 o
   9   3   9       28.42       28.81      4.99 o
  10   3   9       13.30       21.32      4.53 o
 -10   4   9       26.05       35.06      3.47 o
  -9   4   9       40.62       45.03      3.91 o
  -8   4   9        1.01        2.49      1.74 o
  -7   4   9       34.51       38.48      3.32 o
  -6   4   9       36.00       31.33      1.76 o
  -5   4   9       11.07        8.00      1.85 o
  -4   4   9      311.58      287.31      5.38 o
  -3   4   9      184.17      176.09      4.58 o
  -2   4   9      858.29      876.29     10.40 o
  -1   4   9        5.12        3.74      2.43 o
   0   4   9       35.99       34.43      2.16 o
   1   4   9       86.47       81.97      2.60 o
   2   4   9       33.35       35.64      2.22 o
   3   4   9      219.81      213.50      4.06 o
   4   4   9       42.60       40.85      2.09 o
   5   4   9       16.95       14.02      1.42 o
   6   4   9       67.48       67.26      2.95 o
   7   4   9       35.44       39.18      2.64 o
   8   4   9       50.54       45.22      3.92 o
  -9   5   9       14.80       15.93      2.65 o
  -8   5   9        6.18        5.24      2.02 o
  -7   5   9       20.00       18.89      2.82 o
  -6   5   9       43.83       44.58      3.40 o
  -5   5   9        0.44        1.50      1.15 o
  -4   5   9       15.09       14.97      1.78 o
  -3   5   9       94.52       95.15      3.40 o
  -2   5   9      162.72      170.70      4.74 o
  -1   5   9       60.42       64.33      3.79 o
   0   5   9      249.05      244.99      8.17 o
   1   5   9       81.86       76.65      3.18 o
   2   5   9       10.94       12.14      1.67 o
   3   5   9      147.69      147.87      3.21 o
   4   5   9       38.97       39.34      2.11 o
   5   5   9       33.26       31.92      2.11 o
   6   5   9       18.80       19.42      1.76 o
   7   5   9       12.61        7.93      2.55 o
   8   5   9       12.84       13.20      2.85 o
   9   5   9       16.96       19.70      3.86 o
  -8   6   9       11.10       11.44      2.33 o
  -7   6   9        0.84        2.79      1.90 o
  -6   6   9       19.63       19.28      3.11 o
  -5   6   9        9.07       10.12      2.67 o
  -4   6   9       19.77       20.84      4.64 o
  -3   6   9       31.00       28.27      2.22 o
  -2   6   9       65.04       58.55      2.98 o
  -1   6   9       62.40       59.36      4.66 o
   0   6   9       20.88       17.91      2.21 o
   1   6   9      193.00      191.36      4.35 o
   2   6   9       95.41       90.50      3.06 o
   3   6   9       71.79       71.63      2.81 o
   4   6   9       21.36       22.43      2.07 o
   5   6   9        5.95        7.09      2.12 o
   6   6   9       14.88       14.86      2.38 o
   7   6   9       32.98       29.42      3.34 o
   8   6   9       29.68       31.78      4.00 o
  -7   7   9       53.00       52.57      5.49 o
  -6   7   9        9.12        9.89      2.39 o
  -5   7   9       48.08       48.89      3.54 o
  -4   7   9       57.36       61.13      4.62 o
  -3   7   9        2.70        4.98      2.20 o
  -2   7   9        6.69        4.41      1.66 o
  -1   7   9       14.90       14.44      2.05 o
   0   7   9        4.74        3.99      1.52 o
   1   7   9        9.55        9.60      1.92 o
   2   7   9        0.45        2.82      1.46 o
   3   7   9       41.60       38.04      2.31 o
   4   7   9        4.43        3.98      1.81 o
   5   7   9        8.65        7.02      2.05 o
   6   7   9       19.05       18.23      3.54 o
  -5   8   9       38.02       39.23      4.06 o
  -4   8   9        1.94        2.16      2.26 o
  -3   8   9       13.08       14.76      2.83 o
  -2   8   9       29.68       28.60      2.93 o
  -1   8   9        3.81        6.25      2.36 o
   0   8   9        8.21        6.42      1.97 o
   1   8   9        0.15        1.35      1.16 o
   2   8   9        1.38        2.65      1.39 o
   3   8   9        4.97        7.14      1.82 o
   4   8   9        1.20        1.87      1.35 o
 -11   0  10       25.03       27.52      5.16 o
 -10   0  10        4.99        5.02      2.83 o
  -9   0  10       23.10       25.72      3.98 o
  -8   0  10       43.29       39.32      4.02 o
  -7   0  10      314.85      306.61      6.57 o
  -6   0  10       16.81       17.82      3.14 o
  -5   0  10        0.16        0.57      1.60 o
  -4   0  10       14.04       12.92      3.13 o
  -3   0  10        0.06       -0.21      1.58 o
  -2   0  10      148.84      143.89      5.00 o
  -1   0  10       14.43       16.23      1.70 o
   0   0  10      179.11      180.76      3.25 o
   1   0  10      725.20      760.31     13.32 o
   2   0  10      964.71      964.21     23.34 o
   3   0  10      226.50      201.87      4.92 o
   4   0  10      602.30      603.84     13.12 o
   5   0  10      218.25      227.82      7.34 o
   6   0  10       25.49       26.86      4.03 o
   7   0  10        0.03        4.76      3.09 o
   8   0  10       41.34       45.16      4.62 o
   9   0  10       17.57       19.33      4.34 o
  10   0  10       19.45       18.95      4.90 o
 -11   1  10        4.12        3.21      1.68 o
 -10   1  10        2.54        3.47      1.40 o
  -9   1  10       26.23       29.58      2.34 o
  -8   1  10       76.38       71.82      3.37 o
  -7   1  10      345.89      357.93      5.48 o
  -6   1  10      174.90      169.85      4.55 o
  -5   1  10       71.91       72.16      3.39 o
  -4   1  10       10.39        9.03      2.03 o
  -3   1  10      131.34      128.60      2.32 o
  -2   1  10      198.44      198.75      2.97 o
  -1   1  10      172.00      157.55      3.73 o
   0   1  10       25.35       22.90      1.18 o
   1   1  10      172.15      177.18      2.59 o
   2   1  10      382.00      394.74      5.18 o
   3   1  10     1050.36     1130.45     23.13 o
   4   1  10       91.84       88.41      3.14 o
   5   1  10        0.80        1.86      1.63 o
   6   1  10       59.41       52.34      3.27 o
   7   1  10        4.62        3.35      1.59 o
   8   1  10       34.30       37.19      2.89 o
   9   1  10        8.23        8.83      2.11 o
  10   1  10        0.57        0.89      1.24 o
 -11   2  10       29.40       32.84      5.91 o
 -10   2  10       37.35       41.30      4.21 o
  -9   2  10       14.86       14.16      1.92 o
  -8   2  10        9.33       11.41      2.54 o
  -7   2  10      192.88      189.94      4.65 o
  -6   2  10       26.93       22.48      2.29 o
  -5   2  10      285.72      265.03      5.80 o
  -4   2  10      542.62      536.75      5.27 o
  -3   2  10      989.05     1009.80     11.46 o
  -2   2  10       81.63       87.19      4.19 o
  -1   2  10      200.70      207.11      3.63 o
   0   2  10       77.25       76.52      2.14 o
   1   2  10      106.11       97.12      2.65 o
   2   2  10       38.90       36.60      1.92 o
   3   2  10       51.81       51.19      1.55 o
   4   2  10      134.16      125.68      3.47 o
   5   2  10      116.17      113.65      4.09 o
   6   2  10       25.46       28.08      3.21 o
   7   2  10       65.17       56.43      4.06 o
   8   2  10        7.21        5.01      1.26 o
   9   2  10        2.37        4.84      2.01 o
  10   2  10        6.29        7.18      2.92 o
 -10   3  10       35.14       37.79      4.02 o
  -9   3  10        1.46        3.60      2.06 o
  -8   3  10       43.88       54.04      4.72 o
  -7   3  10       47.29       47.89      2.70 o
  -6   3  10        2.48        2.90      0.75 o
  -5   3  10      431.87      412.27      7.58 o
  -4   3  10      334.40      339.91      6.22 o
  -3   3  10      107.94      102.18      4.74 o
  -2   3  10      182.48      174.63      3.31 o
  -1   3  10      172.34      178.72      3.16 o
   0   3  10       60.87       60.37      2.23 o
   1   3  10       25.54       24.24      1.72 o
   2   3  10       27.68       26.11      1.76 o
   3   3  10      271.43      270.41      4.10 o
   4   3  10       16.92       16.30      1.52 o
   5   3  10       23.72       19.80      1.39 o
   6   3  10       96.07       92.84      3.65 o
   7   3  10       84.00       84.74      4.98 o
   8   3  10      137.51      132.20      6.40 o
   9   3  10       59.67       66.95     12.21 o
  10   3  10       23.63       21.38      5.53 o
 -10   4  10        6.52        7.45      2.08 o
  -9   4  10       34.12       39.88      3.46 o
  -8   4  10        3.12        3.34      2.73 o
  -7   4  10        3.05        2.98      1.66 o
  -6   4  10        9.34        8.78      1.40 o
  -5   4  10        3.41        2.97      1.19 o
  -4   4  10      161.65      165.33      4.44 o
  -3   4  10      226.54      220.93      5.04 o
  -2   4  10      753.22      738.55     10.29 o
  -1   4  10      145.45      130.54      4.34 o
   0   4  10      183.14      172.48      4.34 o
   1   4  10       10.68       13.17      1.85 o
   2   4  10       38.97       37.96      2.23 o
   3   4  10        7.85        5.81      1.37 o
   4   4  10       24.91       26.30      1.91 o
   5   4  10      200.85      200.03      4.28 o
   6   4  10       68.84       65.09     10.58 o
   7   4  10       12.78       11.57      2.60 o
   8   4  10       70.61       56.86      8.38 o
   9   4  10       14.20       13.36      6.55 o
  -9   5  10       34.25       39.96      3.72 o
  -8   5  10       25.20       24.77      3.99 o
  -7   5  10       15.72       15.80      2.70 o
  -6   5  10       35.36       27.91      2.79 o
  -5   5  10       13.37       12.76      1.62 o
  -4   5  10       64.52       66.29      2.61 o
  -3   5  10        8.60        6.80      1.58 o
  -2   5  10      102.54      100.49      3.52 o
  -1   5  10       24.23       22.45      2.43 o
   0   5  10      140.90      150.57      3.99 o
   1   5  10       17.07       17.81      2.11 o
   2   5  10      178.02      171.40      3.47 o
   3   5  10       87.01       84.60      2.82 o
   4   5  10       19.98       19.89      2.12 o
   5   5  10       55.82       58.01      2.28 o
   6   5  10       18.41       18.35      3.69 o
   7   5  10        6.80        7.41      3.09 o
   8   5  10        1.41        3.30      2.07 o
  -8   6  10        4.94        5.57      2.11 o
  -7   6  10       35.31       37.62      3.50 o
  -6   6  10       19.13       21.71      3.38 o
  -5   6  10       32.70       29.45      3.10 o
  -4   6  10        4.34        4.60      2.49 o
  -3   6  10       11.13       10.06      1.70 o
  -2   6  10       40.12       35.95      2.68 o
  -1   6  10        0.30        1.91      1.59 o
   0   6  10      164.53      165.04      4.39 o
   1   6  10      133.46      135.22      4.05 o
   2   6  10       59.95       67.15      3.03 o
   3   6  10       25.30       28.39      2.23 o
   4   6  10       50.33       44.26      2.28 o
   5   6  10       36.77       36.45      2.25 o
   6   6  10       12.47       12.11      3.42 o
   7   6  10        3.94        2.58      2.51 o
  -6   7  10       22.50       21.30      3.09 o
  -5   7  10       10.51       13.98      3.10 o
  -4   7  10       14.84       12.15      2.70 o
  -3   7  10       24.65       28.22      3.43 o
  -2   7  10       33.73       36.76      2.78 o
  -1   7  10       28.67       24.98      2.39 o
   0   7  10       60.33       61.89      3.17 o
   1   7  10       41.77       39.38      2.48 o
   2   7  10       12.73       15.91      2.50 o
   3   7  10       28.68       32.64      3.06 o
   4   7  10        7.21        8.72      2.09 o
   5   7  10       17.56       17.06      2.23 o
   6   7  10        0.24        2.50      2.17 o
  -4   8  10       35.23       38.71      3.46 o
  -3   8  10        5.28        5.64      2.34 o
  -2   8  10       25.03       31.41      4.17 o
  -1   8  10        1.15        4.86      2.08 o
   0   8  10       19.04       20.94      2.37 o
   1   8  10        5.81        6.56      1.81 o
   2   8  10        2.63        3.09      1.47 o
   3   8  10       12.99       16.33      2.37 o
 -11   0  11        3.57        2.09      1.84 o
 -10   0  11        5.56        4.34      2.05 o
  -9   0  11        0.44        0.93      1.70 o
  -8   0  11      112.77      117.71      7.42 o
  -7   0  11      344.43      356.11      8.91 o
  -6   0  11      584.21      595.23     22.67 o
  -5   0  11      389.42      387.98     10.14 o
  -4   0  11       14.01        9.14      3.49 o
  -3   0  11        0.00        0.23      2.11 o
  -2   0  11        5.65        2.03      2.35 o
  -1   0  11       27.65       37.64      1.99 o
   0   0  11       30.64       36.29      2.32 o
   1   0  11       39.20       41.09      3.53 o
   2   0  11      235.39      221.86      4.85 o
   3   0  11      460.84      439.88      6.97 o
   4   0  11     1338.26     1387.25     26.64 o
   5   0  11        4.52        5.54      3.59 o
   6   0  11       86.60       84.70      5.16 o
   7   0  11        8.68       10.25      3.49 o
   8   0  11        0.07        3.34      2.68 o
   9   0  11        1.41        3.90      3.39 o
  10   0  11        4.50        5.89      3.60 o
 -11   1  11       17.95       21.46      2.65 o
 -10   1  11        5.58        6.53      1.76 o
  -9   1  11       14.71       16.13      2.10 o
  -8   1  11       36.23       39.75      2.94 o
  -7   1  11       62.33       58.72      3.21 o
  -6   1  11      415.34      420.73      7.87 o
  -5   1  11      101.90       99.34      3.82 o
  -4   1  11       56.47       53.32      3.60 o
  -3   1  11       40.26       42.81      2.32 o
  -2   1  11        1.22        1.90      1.36 o
  -1   1  11      664.97      686.84     10.45 o
   0   1  11      187.62      177.27      3.64 o
   1   1  11       91.95       89.03      3.82 o
   2   1  11      187.87      179.37      2.19 o
   3   1  11       97.43       92.85      3.11 o
   4   1  11      113.63      115.94      3.16 o
   5   1  11      436.38      450.49     10.11 o
   6   1  11      122.39      129.07      4.23 o
   7   1  11       29.01       28.93      3.50 o
   8   1  11        9.01       13.60      2.55 o
   9   1  11       18.17       19.65      2.76 o
  10   1  11        1.67        3.25      1.65 o
 -10   2  11       45.66       50.77      4.30 o
  -9   2  11        1.44        1.81      1.31 o
  -8   2  11       63.83       66.85      3.17 o
  -7   2  11       59.01       53.69      3.17 o
  -6   2  11       29.03       28.72      2.34 o
  -5   2  11      472.19      448.71     12.97 o
  -4   2  11      224.91      210.49      3.60 o
  -3   2  11      263.04      252.29      3.41 o
  -2   2  11        4.49        3.40      1.44 o
  -1   2  11      163.07      159.10      3.27 o
   0   2  11       84.70       79.91      2.28 o
   1   2  11      102.66      105.46      2.70 o
   2   2  11      199.57      200.45      6.60 o
   3   2  11       31.55       30.40      1.12 o
   4   2  11       49.95       52.53      1.95 o
   5   2  11       28.46       25.78      1.40 o
   6   2  11       12.31        9.78      2.71 o
   7   2  11      104.09      106.12      5.72 o
   8   2  11       22.86       22.97      2.94 o
   9   2  11      110.45      109.67      9.10 o
  10   2  11        3.26        5.40      2.86 o
 -10   3  11       58.16       62.24      5.39 o
  -9   3  11       48.70       54.61      4.98 o
  -8   3  11       18.62       19.68      2.63 o
  -7   3  11       48.92       46.07      2.76 o
  -6   3  11        3.49        3.32      1.59 o
  -5   3  11      115.40      110.69      3.58 o
  -4   3  11      135.77      129.16      3.99 o
  -3   3  11      812.38      825.52      9.53 o
  -2   3  11     1087.55     1161.69     12.75 o
  -1   3  11      702.15      726.27      8.00 o
   0   3  11       89.29       89.07      2.67 o
   1   3  11        2.30        1.40      1.28 o
   2   3  11       25.10       27.56      2.13 o
   3   3  11       49.60       53.75      2.11 o
   4   3  11       15.54       15.88      1.58 o
   5   3  11      229.14      217.99      5.35 o
   6   3  11       34.37       35.01      2.75 o
   7   3  11       30.77       28.42      2.61 o
   8   3  11        5.43        3.83      2.22 o
   9   3  11       76.13       76.00      7.72 o
  -9   4  11        0.81        2.86      2.04 o
  -8   4  11       10.42       13.03      2.61 o
  -7   4  11       25.96       23.77      3.64 o
  -6   4  11        9.36        8.42      1.71 o
  -5   4  11       42.71       37.97      2.55 o
  -4   4  11       15.10       14.84      1.96 o
  -3   4  11        1.52        1.88      1.57 o
  -2   4  11      135.31      135.26      3.95 o
  -1   4  11      105.08       96.24      3.53 o
   0   4  11      124.52      112.72      3.14 o
   1   4  11      141.36      134.15      3.53 o
   2   4  11       45.44       40.15      2.14 o
   3   4  11        3.57        3.80      1.36 o
   4   4  11       56.89       53.00      2.52 o
   5   4  11       19.07       22.00      1.65 o
   6   4  11       10.20       12.09      3.65 o
   7   4  11       35.78       34.91      3.98 o
   8   4  11       21.51       19.61      3.57 o
   9   4  11        9.15       10.81      5.30 o
  -9   5  11       46.69       54.44      4.11 o
  -8   5  11       78.91       87.53      4.57 o
  -7   5  11       72.62       79.10      4.37 o
  -6   5  11        7.72        6.42      2.23 o
  -5   5  11        7.44        7.17      1.46 o
  -4   5  11       34.33       35.59      2.41 o
  -3   5  11       11.03       12.46      2.00 o
  -2   5  11      107.32      103.26      4.06 o
  -1   5  11      118.65      110.60      3.65 o
   0   5  11      368.93      393.95      5.67 o
   1   5  11       32.84       30.20      2.29 o
   2   5  11      116.51      126.36      3.27 o
   3   5  11       57.31       55.36      2.81 o
   4   5  11       71.49       66.89      2.81 o
   5   5  11      117.74      114.98      2.87 o
   6   5  11        1.26        1.23      2.37 o
   7   5  11       19.89       19.55      3.95 o
   8   5  11       31.35       39.70      4.83 o
  -7   6  11       67.93       72.08      4.85 o
  -6   6  11       10.00        7.06      2.19 o
  -5   6  11       72.80       81.06      4.23 o
  -4   6  11       61.08       72.25      5.43 o
  -3   6  11       50.46       52.37      2.80 o
  -2   6  11        4.88        4.58      1.63 o
  -1   6  11        1.64        2.30      1.57 o
   0   6  11      125.82      124.67      3.48 o
   1   6  11       34.77       35.88      2.51 o
   2   6  11      207.05      207.38      7.41 o
   3   6  11      175.88      172.98      4.34 o
   4   6  11       95.24       95.04      3.34 o
   5   6  11       23.10       25.86      3.41 o
   6   6  11        8.97        6.30      2.74 o
   7   6  11        3.56        4.59      2.32 o
  -6   7  11       83.86       87.83      5.15 o
  -5   7  11       17.92       20.57      3.44 o
  -4   7  11       18.04       19.89      3.89 o
  -3   7  11        0.22        0.66      2.01 o
  -2   7  11       12.54       14.63      2.08 o
  -1   7  11       10.78       12.03      2.25 o
   0   7  11        0.13        2.13      1.39 o
   1   7  11       24.18       23.46      2.40 o
   2   7  11       25.09       24.23      2.28 o
   3   7  11       12.70       11.75      3.62 o
   4   7  11        4.14        3.47      1.24 o
   5   7  11       32.29       33.33      4.23 o
  -3   8  11       24.56       28.17      3.47 o
  -2   8  11        7.25        9.16      2.65 o
  -1   8  11        6.37        5.74      1.90 o
   0   8  11       30.10       29.65      3.23 o
   1   8  11        0.65        2.54      1.23 o
   2   8  11       14.47       16.63      2.96 o
 -10   0  12        1.81        2.31      2.57 o
  -9   0  12        3.87        5.49      2.37 o
  -8   0  12       13.56       16.80      4.16 o
  -7   0  12        5.64        5.52      2.49 o
  -6   0  12       29.37       25.69      6.11 o
  -5   0  12      732.44      753.44     12.52 o
  -4   0  12      193.23      181.75      6.91 o
  -3   0  12      665.80      685.46     12.65 o
  -2   0  12        0.32       -0.51      2.16 o
  -1   0  12      104.33       96.79      3.12 o
   0   0  12       17.73       21.08      3.77 o
   1   0  12        1.21        1.65      2.05 o
   2   0  12       81.01       73.39      2.78 o
   3   0  12      296.54      291.68      5.08 o
   4   0  12        5.84        2.12      1.21 o
   5   0  12        0.11        0.49      3.12 o
   6   0  12      375.14      384.56      8.28 o
   7   0  12       57.97       56.64      5.48 o
   8   0  12        2.03        1.86      2.55 o
   9   0  12        0.53        3.26      3.16 o
  10   0  12       84.11      115.52      8.39 o
 -10   1  12       36.66       39.83      3.31 o
  -9   1  12        7.67       10.96      2.58 o
  -8   1  12       10.51        9.49      1.82 o
  -7   1  12       60.64       63.20      3.57 o
  -6   1  12       56.11       50.60      3.20 o
  -5   1  12      372.52      365.20     11.00 o
  -4   1  12      647.88      647.22     20.11 o
  -3   1  12      142.57      128.09      3.75 o
  -2   1  12       40.55       41.78      1.58 o
  -1   1  12       48.76       44.56      1.73 o
   0   1  12       19.31       14.45      2.03 o
   1   1  12      274.60      270.67      4.95 o
   2   1  12       57.57       55.74      2.21 o
   3   1  12      371.09      360.86      9.24 o
   4   1  12      291.80      283.61      5.93 o
   5   1  12      151.32      151.89      4.88 o
   6   1  12       72.14       66.95      4.18 o
   7   1  12       85.82       85.72      4.00 o
   8   1  12       37.03       39.22      3.22 o
   9   1  12       10.59       11.49      2.35 o
 -10   2  12       16.29       10.59      3.25 o
  -9   2  12       42.19       41.47      4.06 o
  -8   2  12       22.47       24.18      2.78 o
  -7   2  12       34.55       32.11      2.86 o
  -6   2  12        8.66        8.31      2.02 o
  -5   2  12       46.55       46.49      2.73 o
  -4   2  12        6.71        5.70      1.17 o
  -3   2  12      158.40      145.41      3.12 o
  -2   2  12      303.07      274.55      6.00 o
  -1   2  12       15.20       13.88      1.75 o
   0   2  12      201.34      200.52      3.57 o
   1   2  12       52.93       59.06      2.26 o
   2   2  12       38.43       35.22      2.18 o
   3   2  12       23.43       23.36      1.72 o
   4   2  12       82.04       78.32      2.29 o
   5   2  12        0.29        2.60      1.69 o
   6   2  12       64.00       61.24      4.36 o
   7   2  12       26.17       28.67      4.48 o
   8   2  12       22.22       25.01      2.99 o
   9   2  12       40.02       41.62      5.39 o
 -10   3  12       79.61       90.56      5.20 o
  -9   3  12       30.12       33.36      4.04 o
  -8   3  12       23.06       24.06      4.49 o
  -7   3  12       42.07       41.29      2.52 o
  -6   3  12        7.97        7.67      1.47 o
  -5   3  12       50.16       47.60      2.79 o
  -4   3  12       77.11       72.80      2.40 o
  -3   3  12      331.45      326.37      6.31 o
  -2   3  12      146.25      134.91      3.45 o
  -1   3  12       12.29        8.41      1.92 o
   0   3  12      350.33      332.38      5.26 o
   1   3  12      242.29      227.77      4.01 o
   2   3  12      110.49      108.72      3.12 o
   3   3  12       29.58       29.06      2.31 o
   4   3  12        0.38        2.39      1.20 o
   5   3  12        4.95        4.36      2.20 o
   6   3  12       25.95       25.54      2.68 o
   7   3  12       29.54       29.08      3.25 o
   8   3  12       22.30       16.60      2.54 o
   9   3  12       23.28       17.94      4.16 o
  -9   4  12       56.21       53.85      3.96 o
  -8   4  12       12.88       13.78      2.77 o
  -7   4  12       25.54       29.07      3.31 o
  -6   4  12        9.23        9.03      1.69 o
  -5   4  12       21.50       19.17      2.06 o
  -4   4  12        5.43        7.77      1.80 o
  -3   4  12      107.54       95.53      3.86 o
  -2   4  12       52.66       56.62      2.49 o
  -1   4  12      149.05      152.50      3.85 o
   0   4  12      311.77      309.96      4.51 o
   1   4  12       88.32       80.16      3.25 o
   2   4  12       60.13       55.24      3.00 o
   3   4  12        7.23        9.01      2.04 o
   4   4  12        0.25        2.22      1.07 o
   5   4  12       15.59       19.17      3.01 o
   6   4  12        1.17        1.88      3.54 o
   7   4  12       58.81       63.01      6.77 o
   8   4  12       55.57       56.83      5.12 o
  -8   5  12       27.17       31.80      3.50 o
  -7   5  12       43.10       49.86      6.99 o
  -6   5  12        9.94       12.64      2.75 o
  -5   5  12       17.31       22.30      2.21 o
  -4   5  12        6.24        4.36      1.59 o
  -3   5  12       92.92       92.99      3.92 o
  -2   5  12        0.63        1.24      1.34 o
  -1   5  12       30.08       30.57      2.32 o
   0   5  12       36.36       35.06      2.27 o
   1   5  12       51.82       53.12      2.61 o
   2   5  12      186.89      185.90      3.74 o
   3   5  12       94.99       97.73      3.10 o
   4   5  12      135.09      141.99      3.63 o
   5   5  12      117.04      116.12      4.37 o
   6   5  12        4.47        5.12      3.09 o
   7   5  12       48.56       57.81      5.19 o
  -7   6  12       10.42       17.94      3.07 o
  -6   6  12       31.02       26.99      3.01 o
  -5   6  12       58.21       62.33      4.01 o
  -4   6  12       18.28       16.99      3.55 o
  -3   6  12        9.86        7.40      1.69 o
  -2   6  12        4.89        4.73      1.62 o
  -1   6  12        1.72        2.87      1.47 o
   0   6  12       30.79       28.46      2.31 o
   1   6  12        1.81        1.79      1.51 o
   2   6  12       81.98       80.73      3.19 o
   3   6  12       17.45       14.55      2.14 o
   4   6  12        7.74        8.85      1.56 o
   5   6  12       61.50       66.01      6.90 o
   6   6  12       21.84       24.83      4.02 o
  -5   7  12       38.70       40.86      3.90 o
  -4   7  12       25.48       28.51      3.67 o
  -3   7  12       17.72       19.83      3.97 o
  -2   7  12        0.42        3.39      1.63 o
  -1   7  12        4.89        3.80      1.50 o
   0   7  12        5.73        6.91      1.72 o
   1   7  12       40.48       40.94      2.65 o
   2   7  12       26.99       24.83      2.47 o
   3   7  12       12.91       12.00      3.21 o
   4   7  12       10.58        6.20      1.82 o
  -1   8  12       12.61       14.88      2.56 o
   0   8  12       14.52       12.23      1.86 o
 -10   0  13        1.76        3.60      3.02 o
  -9   0  13        3.58        5.30      2.58 o
  -8   0  13        0.29        1.30      1.85 o
  -7   0  13        3.30        3.08      2.39 o
  -6   0  13        0.03        2.76      2.73 o
  -5   0  13       98.21       90.11      9.96 o
  -4   0  13       95.88       88.64      5.30 o
  -3   0  13      191.49      203.42      7.32 o
  -2   0  13       47.26       48.20      4.64 o
  -1   0  13      235.55      228.70      4.51 o
   0   0  13        6.73        7.99      2.57 o
   1   0  13       57.02       46.37      3.11 o
   2   0  13       98.41       97.24      3.17 o
   3   0  13       30.92       30.02      2.09 o
   4   0  13      362.38      380.93     10.61 o
   5   0  13      310.51      359.25     12.98 o
   6   0  13      122.11      132.40      8.29 o
   7   0  13       79.38       99.04      8.08 o
   8   0  13      108.72      124.29      7.27 o
   9   0  13       27.40       33.69      5.74 o
 -10   1  13        0.64        3.30      2.16 o
  -9   1  13        0.30        3.65      1.87 o
  -8   1  13       15.30       17.53      2.18 o
  -7   1  13       20.70       24.77      3.02 o
  -6   1  13       11.78       10.56      1.76 o
  -5   1  13       69.25       61.24      3.30 o
  -4   1  13       50.63       42.59      2.95 o
  -3   1  13      232.38      210.98      7.19 o
  -2   1  13      201.62      185.21      6.61 o
  -1   1  13       50.75       43.30      3.03 o
   0   1  13       76.95       76.66      2.88 o
   1   1  13      115.43      113.47      3.41 o
   2   1  13      121.48      111.18      2.72 o
   3   1  13      115.43      105.21      3.11 o
   4   1  13       13.75       17.45      3.24 o
   5   1  13      114.48      111.49      4.67 o
   6   1  13      111.44      118.30      5.13 o
   7   1  13       38.48       35.39      3.39 o
   8   1  13       57.78       61.89      4.25 o
   9   1  13       17.11       18.44      3.08 o
 -10   2  13       15.49       16.90      3.16 o
  -9   2  13        6.77        5.73      2.45 o
  -8   2  13        7.77       11.69      2.11 o
  -7   2  13       15.75       15.02      2.40 o
  -6   2  13       23.79       24.93      2.77 o
  -5   2  13      111.96      106.70      5.48 o
  -4   2  13        4.58        4.07      0.91 o
  -3   2  13       68.41       66.90      4.01 o
  -2   2  13      174.92      189.88      3.71 o
  -1   2  13       23.14       22.04      1.79 o
   0   2  13        3.57        1.69      1.07 o
   1   2  13      145.72      129.81      3.38 o
   2   2  13       75.15       74.34      2.52 o
   3   2  13       44.07       44.46      1.94 o
   4   2  13       20.10       20.99      2.60 o
   5   2  13       27.71       26.75      3.55 o
   6   2  13        1.72        3.38      1.85 o
   7   2  13       23.72       32.75      3.55 o
   8   2  13       12.84       12.18      2.63 o
   9   2  13       16.67       20.65      2.61 o
  -9   3  13       42.94       46.27      7.26 o
  -8   3  13      112.65      114.15      7.55 o
  -7   3  13       71.70       75.60      3.15 o
  -6   3  13       33.16       30.88      2.47 o
  -5   3  13        4.08        4.48      1.64 o
  -4   3  13        4.69        3.45      1.13 o
  -3   3  13       75.18       69.16      2.93 o
  -2   3  13       15.79        9.92      2.80 o
  -1   3  13      637.80      643.47     14.46 o
   0   3  13      468.68      447.64      7.90 o
   1   3  13      282.07      291.96      5.46 o
   2   3  13      187.29      179.89      3.39 o
   3   3  13       58.98       55.22      2.19 o
   4   3  13       69.48       71.56      2.56 o
   5   3  13       53.01       55.25      3.76 o
   6   3  13        3.15        2.55      1.79 o
   7   3  13       28.13       24.18      4.28 o
   8   3  13       31.54       28.64      4.79 o
  -8   4  13        3.89        3.90      1.82 o
  -7   4  13       35.33       38.02      3.28 o
  -6   4  13       48.36       41.86      3.45 o
  -5   4  13        6.77        8.38      1.79 o
  -4   4  13       22.47       21.22      1.74 o
  -3   4  13       12.12       13.08      1.91 o
  -2   4  13      123.73      117.91      4.23 o
  -1   4  13      108.20       99.71      3.30 o
   0   4  13       85.85       78.92      3.26 o
   1   4  13       26.26       21.78      1.92 o
   2   4  13       70.20       63.06      2.47 o
   3   4  13      117.21      113.81      2.94 o
   4   4  13       23.28       24.42      1.88 o
   5   4  13        7.71        8.24      2.32 o
   6   4  13       45.79       45.81      4.08 o
   7   4  13       21.24       28.30      4.09 o
   8   4  13        5.85        8.26      5.20 o
  -7   5  13       17.64       20.09      2.64 o
  -6   5  13       64.25       73.00      4.13 o
  -5   5  13       15.24       17.86      2.71 o
  -4   5  13        4.66        3.69      1.25 o
  -3   5  13       18.71       19.14      1.78 o
  -2   5  13       38.69       36.45      2.20 o
  -1   5  13       20.73       20.37      2.37 o
   0   5  13        6.38        5.90      1.64 o
   1   5  13       44.15       44.03      2.53 o
   2   5  13       72.23       74.51      3.21 o
   3   5  13       41.64       39.80      2.81 o
   4   5  13       38.24       34.22      2.05 o
   5   5  13       22.42       26.37      5.00 o
   6   5  13       44.42       49.35      4.78 o
   7   5  13        1.04        3.21      2.65 o
  -6   6  13       34.42       37.77      3.67 o
  -5   6  13       16.62       19.78      4.17 o
  -4   6  13       46.86       41.34      4.06 o
  -3   6  13       28.66       33.35      2.81 o
  -2   6  13       17.24       21.44      2.19 o
  -1   6  13        4.89        3.78      1.26 o
   0   6  13       19.97       21.61      1.96 o
   1   6  13        1.50        2.16      1.24 o
   2   6  13       50.17       54.17      2.87 o
   3   6  13       30.25       34.63      2.95 o
   4   6  13       54.12       53.51      3.01 o
   5   6  13       26.45       31.94      4.51 o
  -4   7  13       62.42       73.37      5.56 o
  -3   7  13        7.51        8.61      3.21 o
  -2   7  13        3.51        3.43      1.59 o
  -1   7  13        3.71        5.84      1.48 o
   0   7  13        1.31        1.75      1.25 o
   1   7  13        7.41        7.55      1.49 o
   2   7  13       21.40       21.56      2.14 o
   3   7  13       33.42       31.41      2.68 o
  -9   0  14       18.84       25.53      3.20 o
  -8   0  14        0.20        2.24      2.24 o
  -7   0  14       12.11       13.69      5.07 o
  -6   0  14        0.52        1.42      2.39 o
  -5   0  14       17.57       17.81      3.69 o
  -4   0  14        7.14        1.89      3.13 o
  -3   0  14       45.29       22.72      4.13 o
  -2   0  14      163.33      112.59      7.85 o
  -1   0  14       74.59       64.92      5.01 o
   0   0  14        3.54        6.99      5.61 o
   1   0  14       37.34       38.09      3.23 o
   2   0  14       23.00       23.64      2.84 o
   3   0  14      141.19      132.99      7.70 o
   4   0  14        0.46        1.28      4.82 o
   5   0  14        0.02        2.24      3.62 o
   6   0  14       65.77       62.37      6.91 o
   7   0  14       12.06       11.96      5.07 o
   8   0  14      118.65      140.99      8.72 o
   9   0  14        0.54        2.40      4.44 o
  -9   1  14        6.05        7.73      2.16 o
  -8   1  14        0.91        2.38      1.62 o
  -7   1  14       10.50        8.80      2.17 o
  -6   1  14        0.00        0.32      1.26 o
  -5   1  14        1.45        2.73      1.73 o
  -4   1  14       26.71       23.41      2.84 o
  -3   1  14       15.40       15.43      2.45 o
  -2   1  14       30.36       29.21      1.90 o
  -1   1  14      169.38      167.10      4.31 o
   0   1  14       35.59       32.21      2.41 o
   1   1  14       35.38       26.64      2.23 o
   2   1  14       26.22       29.79      2.22 o
   3   1  14      116.63      112.93      8.03 o
   4   1  14       43.32       47.85      4.40 o
   5   1  14       58.54       56.51      4.41 o
   6   1  14       80.79       78.76      4.09 o
   7   1  14       46.27       54.29      3.77 o
   8   1  14       77.98       86.04      4.45 o
  -9   2  14        1.11        2.58      1.83 o
  -8   2  14       52.48       55.38      3.48 o
  -7   2  14        3.09        3.64      1.73 o
  -6   2  14        6.54        6.47      1.78 o
  -5   2  14        9.39       10.05      1.79 o
  -4   2  14        1.07        1.47      1.50 o
  -3   2  14      178.02      166.40      4.17 o
  -2   2  14       39.31       30.90      1.93 o
  -1   2  14        8.95        6.89      1.32 o
   0   2  14      122.82      107.09      2.97 o
   1   2  14       37.34       35.48      1.90 o
   2   2  14      100.75       99.86      2.75 o
   3   2  14       43.17       41.60      2.97 o
   4   2  14       47.40       54.21      5.44 o
   5   2  14        0.60        1.90      1.68 o
   6   2  14       35.92       38.60      3.88 o
   7   2  14       11.85        8.30      2.39 o
   8   2  14       53.67       55.09      4.81 o
  -9   3  14        6.44        6.23      2.67 o
  -8   3  14       40.41       45.75      5.27 o
  -7   3  14       10.38        8.35      1.75 o
  -6   3  14      125.32      137.45      4.03 o
  -5   3  14       49.08       51.84      2.88 o
  -4   3  14        2.09        4.71      1.90 o
  -3   3  14       32.08       36.02      1.95 o
  -2   3  14       19.68       17.11      1.89 o
  -1   3  14        9.63        7.62      1.62 o
   0   3  14      139.75      132.01      3.40 o
   1   3  14      222.97      206.78      3.66 o
   2   3  14      234.55      231.21      3.56 o
   3   3  14       61.91       58.10      2.55 o
   4   3  14       29.41       28.25      3.28 o
   5   3  14        5.39        2.55      1.71 o
   6   3  14       15.20       15.91      2.94 o
   7   3  14        2.81        6.10      3.15 o
   8   3  14        6.11        4.82      4.72 o
  -8   4  14       17.44       21.24      2.95 o
  -7   4  14       29.02       29.00      3.18 o
  -6   4  14       13.86       14.51      2.09 o
  -5   4  14        2.48        3.36      1.39 o
  -4   4  14       43.80       43.51      2.84 o
  -3   4  14       12.11       11.80      1.56 o
  -2   4  14        4.08        3.21      1.07 o
  -1   4  14        0.75        0.97      1.10 o
   0   4  14       16.95       16.17      1.91 o
   1   4  14       94.25       97.01      3.40 o
   2   4  14       19.85       19.05      1.85 o
   3   4  14       86.49       83.30      2.56 o
   4   4  14      107.40      118.14      5.61 o
   5   4  14       26.49       25.26      3.17 o
   6   4  14        8.18        8.47      2.35 o
   7   4  14        2.08        2.32      2.31 o
  -7   5  14        2.67        3.99      1.73 o
  -6   5  14       48.08       52.09      3.76 o
  -5   5  14       19.56       23.46      3.03 o
  -4   5  14        7.92        8.94      1.84 o
  -3   5  14        7.99        5.82      1.83 o
  -2   5  14       10.76       11.43      1.82 o
  -1   5  14       60.57       67.39      2.87 o
   0   5  14       19.62       21.09      2.04 o
   1   5  14       10.78       10.28      1.63 o
   2   5  14       42.17       42.93      2.37 o
   3   5  14       41.81       39.05      2.20 o
   4   5  14       64.49       68.39      4.02 o
   5   5  14       26.11       26.10      3.01 o
   6   5  14       33.63       38.47      4.65 o
  -5   6  14        9.64        9.18      2.16 o
  -4   6  14        0.10        2.24      3.06 o
  -3   6  14       44.24       45.12      2.63 o
  -2   6  14        4.72        6.74      1.49 o
  -1   6  14        5.77        5.54      1.91 o
   0   6  14        4.93        4.40      1.39 o
   1   6  14        9.78        9.81      1.97 o
   2   6  14       17.75       21.45      2.31 o
   3   6  14       14.35       13.42      2.12 o
   4   6  14       51.51       46.19      3.89 o
   5   6  14       10.27        9.33      4.90 o
  -3   7  14       42.90       44.73      3.95 o
  -2   7  14       40.22       42.01      3.12 o
  -1   7  14       21.19       18.84      2.12 o
   0   7  14        3.43        3.87      1.31 o
   1   7  14        7.49        7.68      1.49 o
   2   7  14        4.91        4.39      1.63 o
  -9   0  15        5.02        4.61      3.77 o
  -8   0  15        7.33        6.80      2.70 o
  -7   0  15        3.91        2.61      1.92 o
  -6   0  15       31.71       36.70      6.20 o
  -5   0  15        6.66       11.94      4.06 o
  -4   0  15        1.35        1.24      3.02 o
  -3   0  15       55.99       55.15      4.67 o
  -2   0  15      114.52      118.59      5.52 o
  -1   0  15        0.33        4.23      5.30 o
   0   0  15       53.97       40.62      3.25 o
   1   0  15       57.28       48.53      3.29 o
   2   0  15       57.90       53.95      5.72 o
   3   0  15       76.54       81.60      3.63 o
   4   0  15        0.57        2.30      3.32 o
   5   0  15        4.46        3.60      3.60 o
   6   0  15       20.68       20.86      5.25 o
   7   0  15       47.77       43.99      5.94 o
  -9   1  15       17.07       19.68      2.32 o
  -8   1  15        5.47        7.01      1.80 o
  -7   1  15        0.61        2.92      1.51 o
  -6   1  15        6.88        9.91      2.44 o
  -5   1  15       10.64        9.75      2.16 o
  -4   1  15       23.32       22.78      3.44 o
  -3   1  15        8.32        4.00      1.80 o
  -2   1  15        4.46        5.34      1.70 o
  -1   1  15       49.26       40.10      2.10 o
   0   1  15      109.43       87.16      3.30 o
   1   1  15      104.45      106.00      3.15 o
   2   1  15       73.79       71.83      2.40 o
   3   1  15       29.94       30.05      1.83 o
   4   1  15        6.49        7.59      2.78 o
   5   1  15      218.76      237.73      8.27 o
   6   1  15       19.40       17.99      2.85 o
   7   1  15      104.19      106.42      6.53 o
   8   1  15       36.30       35.47      4.15 o
  -8   2  15       14.17       14.56      2.52 o
  -7   2  15        5.92        7.88      1.83 o
  -6   2  15       99.86      102.54      4.28 o
  -5   2  15       22.40       22.17      2.76 o
  -4   2  15       28.06       28.71      3.96 o
  -3   2  15        2.64        2.37      1.30 o
  -2   2  15       20.11       22.52      2.20 o
  -1   2  15       41.81       42.98      2.63 o
   0   2  15       49.68       48.29      2.50 o
   1   2  15        8.77       11.75      1.76 o
   2   2  15      141.98      118.39      3.42 o
   3   2  15       76.75       72.96      3.04 o
   4   2  15       35.28       35.22      3.33 o
   5   2  15        2.41        1.05      1.92 o
   6   2  15        8.06        6.54      3.15 o
   7   2  15       22.56       21.51      3.31 o
   8   2  15        4.59        5.99      2.87 o
  -8   3  15        5.52        4.04      2.38 o
  -7   3  15       44.44       48.43      4.00 o
  -6   3  15       18.89       14.16      3.10 o
  -5   3  15       68.10       71.49      3.31 o
  -4   3  15       14.63       16.02      2.80 o
  -3   3  15       15.24       16.67      2.56 o
  -2   3  15        3.57        3.23      1.26 o
  -1   3  15       16.47       14.99      1.79 o
   0   3  15        3.83        2.71      1.10 o
   1   3  15       23.21       17.76      1.72 o
   2   3  15       36.01       33.66      1.97 o
   3   3  15       40.16       42.46      2.04 o
   4   3  15       33.58       29.55      4.30 o
   5   3  15       18.43       15.25      2.86 o
   6   3  15       15.48       15.84      2.74 o
   7   3  15       12.15        8.02      3.40 o
  -7   4  15        6.27        4.44      2.96 o
  -6   4  15        1.95        3.98      1.49 o
  -5   4  15      106.74      112.01      3.74 o
  -4   4  15       16.78       18.40      2.36 o
  -3   4  15       11.45       12.82      2.28 o
  -2   4  15       13.06       13.15      1.60 o
  -1   4  15        0.65        2.11      1.25 o
   0   4  15       24.81       23.44      2.02 o
   1   4  15       52.81       48.00      2.54 o
   2   4  15       15.80       15.17      2.18 o
   3   4  15        1.43        2.03      1.30 o
   4   4  15        9.26       11.41      2.56 o
   5   4  15       36.71       34.66      3.39 o
   6   4  15       30.35       29.66      3.00 o
  -6   5  15        5.60        6.38      2.96 o
  -5   5  15       46.97       46.71      4.08 o
  -4   5  15       44.93       53.23      3.41 o
  -3   5  15        1.78        3.42      1.46 o
  -2   5  15       10.60        9.95      1.69 o
  -1   5  15        8.76       10.40      1.76 o
   0   5  15       13.30       16.86      1.95 o
   1   5  15       33.54       33.10      2.22 o
   2   5  15        6.45        7.29      1.69 o
   3   5  15        9.08        7.07      1.65 o
   4   5  15       26.46       27.35      3.51 o
   5   5  15       69.59       66.30      4.00 o
  -4   6  15       60.78       59.32      7.74 o
  -3   6  15        4.51        5.72      1.64 o
  -2   6  15       19.30       21.52      2.07 o
  -1   6  15        8.96        9.53      1.66 o
   0   6  15        7.25        7.30      1.63 o
   1   6  15       12.76       13.45      1.74 o
   2   6  15        1.41        2.18      1.24 o
   3   6  15        0.30        3.85      2.23 o
  -8   0  16        0.06        2.80      2.26 o
  -7   0  16        7.17        9.19      4.46 o
  -6   0  16        3.29        2.94      2.05 o
  -5   0  16       10.74        9.15      4.87 o
  -4   0  16        3.45        8.77      5.36 o
  -3   0  16        3.70        4.49      3.88 o
  -2   0  16        0.28        2.81      3.75 o
  -1   0  16       86.39       64.65      4.58 o
   0   0  16       34.27       30.55      3.05 o
   1   0  16       71.76       63.07      3.59 o
   2   0  16       22.18       37.05      8.44 o
   3   0  16        2.58        9.49      5.00 o
   5   0  16       11.34       16.04      5.25 o
   6   0  16        8.26        9.00      5.02 o
   7   0  16       13.00       12.80      4.67 o
  -8   1  16        6.17        6.31      1.76 o
  -7   1  16        5.01        7.76      2.25 o
  -6   1  16       24.23       28.70      2.86 o
  -5   1  16        5.09        4.61      1.65 o
  -4   1  16       10.81       11.46      2.35 o
  -3   1  16       11.50       11.37      2.48 o
  -2   1  16       22.47       20.90      2.50 o
  -1   1  16       19.65       28.32      3.22 o
   0   1  16        9.24       11.76      1.49 o
   1   1  16       42.38       41.48      2.22 o
   2   1  16       37.12       36.09      3.40 o
   3   1  16       16.48       20.19      3.40 o
   4   1  16        3.38        2.52      2.23 o
   5   1  16        9.83        9.08      2.54 o
   6   1  16       18.49       18.75      2.63 o
   7   1  16        7.47        3.95      2.41 o
  -8   2  16       17.07       20.32      2.84 o
  -7   2  16       45.56       52.34      5.01 o
  -6   2  16       59.58       68.36      4.63 o
  -5   2  16       49.69       44.43      3.37 o
  -4   2  16       39.13       42.63      3.16 o
  -3   2  16       37.69       35.76      2.81 o
  -2   2  16       31.13       35.82      2.85 o
  -1   2  16        7.59        8.74      1.57 o
   0   2  16       11.53       12.41      1.97 o
   1   2  16        5.23        4.64      1.03 o
   2   2  16       10.34       10.93      1.70 o
   3   2  16       49.85       54.46      5.85 o
   4   2  16       46.79       45.46      4.13 o
   5   2  16       22.81       25.20      3.20 o
   6   2  16        5.48        3.88      1.91 o
   7   2  16        9.02       13.55      3.06 o
  -7   3  16       18.92       13.27      2.60 o
  -6   3  16        3.03        2.71      1.43 o
  -5   3  16       17.31       16.99      2.44 o
  -4   3  16      118.03      133.03      4.12 o
  -3   3  16       20.83       21.14      2.37 o
  -2   3  16       17.24       18.49      2.39 o
  -1   3  16       12.29       14.73      1.69 o
   0   3  16       30.56       27.95      2.05 o
   1   3  16       21.17       17.96      1.76 o
   2   3  16       70.10       63.61      2.41 o
   3   3  16       11.90        8.33      2.20 o
   4   3  16        9.65       10.72      2.71 o
   5   3  16       13.90       15.23      2.68 o
   6   3  16        1.27        4.18      2.27 o
  -6   4  16       88.91      101.22      5.59 o
  -5   4  16        6.35        3.98      2.01 o
  -4   4  16       45.90       46.79      3.13 o
  -3   4  16       33.69       36.76      3.04 o
  -2   4  16        9.84        9.02      2.18 o
  -1   4  16        0.61        1.58      1.02 o
   0   4  16       25.63       24.67      2.10 o
   1   4  16        3.71        3.27      1.18 o
   2   4  16       16.14       15.26      1.86 o
   3   4  16       26.27       28.82      3.00 o
   4   4  16       16.21       18.13      2.69 o
   5   4  16        7.65        6.75      2.35 o
  -5   5  16        9.34        8.51      3.81 o
  -4   5  16        3.52        3.12      1.64 o
  -3   5  16       39.22       40.20      3.13 o
  -2   5  16       75.34       81.98      3.32 o
  -1   5  16        2.32        4.87      1.45 o
   0   5  16       10.88       10.46      1.67 o
   1   5  16       21.70       21.00      2.03 o
   2   5  16        5.09        5.63      1.52 o
   3   5  16       40.26       40.52      4.24 o
   4   5  16       20.03       21.49      4.03 o
  -3   6  16        6.13        4.03      1.64 o
  -2   6  16       14.48       15.33      2.28 o
  -1   6  16        0.87        2.31      1.18 o
   0   6  16        2.48        4.95      1.58 o
   1   6  16       12.35       12.86      2.10 o
   2   6  16        8.59        7.20      1.37 o
  -7   0  17        0.07        3.53      2.38 o
  -6   0  17        2.79        5.62      3.09 o
  -5   0  17        0.48        5.69      3.39 o
  -4   0  17       35.78       35.68      3.94 o
  -3   0  17        0.05        3.70      2.20 o
  -2   0  17       63.57       65.61      4.55 o
  -1   0  17        0.01        1.29      1.77 o
   0   0  17       11.96       11.26      2.46 o
   1   0  17        0.77        3.01      1.36 o
   2   0  17       38.90       48.77      3.32 o
   3   0  17        0.21        3.21      3.47 o
   5   0  17       13.21       19.74      5.94 o
   6   0  17        2.76       -0.46      3.21 o
  -7   1  17        6.98       10.66      2.34 o
  -6   1  17        0.23        2.83      1.87 o
  -5   1  17        1.19        4.50      2.38 o
  -4   1  17       11.42        6.99      2.04 o
  -3   1  17       50.37       56.55      3.45 o
  -2   1  17       10.65        5.48      2.74 o
  -1   1  17       21.26       26.77      2.47 o
   0   1  17       10.73       10.71      1.87 o
   1   1  17       11.45       11.46      1.43 o
   2   1  17       21.03       23.47      1.71 o
   3   1  17       22.59       22.85      3.49 o
   4   1  17       30.59       33.35      3.43 o
   5   1  17       25.24       30.28      3.39 o
   6   1  17        1.15        1.09      2.14 o
  -7   2  17       18.54       18.91      2.90 o
  -6   2  17        9.31       11.12      2.29 o
  -5   2  17       33.47       41.38      5.20 o
  -4   2  17       28.77       31.86      3.39 o
  -3   2  17        7.96        9.07      2.36 o
  -2   2  17        0.75        1.00      1.39 o
  -1   2  17       20.46       24.47      2.66 o
   0   2  17       38.93       39.92      3.07 o
   1   2  17       16.38       13.72      1.70 o
   2   2  17       18.05       21.31      2.58 o
   3   2  17       22.87       31.89      4.40 o
   4   2  17       11.85       13.89      3.34 o
   5   2  17        0.59        2.03      1.32 o
   6   2  17       42.83       41.85      3.64 o
  -6   3  17      104.66      102.62      4.83 o
  -5   3  17      100.67      106.60      8.78 o
  -4   3  17       47.31       51.57      3.41 o
  -3   3  17       30.01       35.28      3.10 o
  -2   3  17       17.38       23.09      2.76 o
  -1   3  17       12.45       12.58      1.57 o
   0   3  17        7.20        7.47      1.67 o
   1   3  17       12.02       13.08      1.88 o
   2   3  17        9.42        6.33      1.65 o
   3   3  17       28.39       32.46      5.92 o
   4   3  17        0.38        2.72      1.36 o
   5   3  17       11.87       12.44      2.81 o
  -5   4  17       19.15       20.54      2.63 o
  -4   4  17      159.39      169.23      4.70 o
  -3   4  17       37.26       34.77      2.92 o
  -2   4  17       32.28       40.50      2.94 o
  -1   4  17       30.14       37.24      2.88 o
   0   4  17        3.71        2.70      1.21 o
   1   4  17        8.00        6.74      1.73 o
   2   4  17        2.70        1.39      0.92 o
   3   4  17       20.38       21.01      2.93 o
   4   4  17       10.68        9.97      2.44 o
  -4   5  17        4.84        2.64      2.02 o
  -3   5  17        0.10        4.58      1.91 o
  -2   5  17       26.91       28.87      2.64 o
  -1   5  17       17.77       21.67      2.27 o
   0   5  17       96.12      103.44      4.22 o
   1   5  17        3.56        3.64      1.31 o
   2   5  17       11.02       13.17      2.38 o
   3   5  17       47.47       47.83      6.36 o
  -7   0  18      156.96      167.69      7.43 o
  -6   0  18        0.70        2.25      2.46 o
  -5   0  18      102.65      114.37      6.06 o
  -4   0  18        4.51        5.29      2.49 o
  -3   0  18       12.24       16.42      3.66 o
  -2   0  18       10.65       11.79      3.05 o
  -1   0  18       38.68       45.63      4.07 o
   0   0  18       46.50       59.83      4.12 o
   1   0  18        8.41        9.07      2.07 o
   2   0  18        0.36        0.51      3.37 o
   3   0  18        0.00        5.30      4.79 o
   4   0  18        0.02        5.64      3.42 o
   5   0  18       41.16       46.31      7.34 o
  -6   1  18       46.50       41.73      3.95 o
  -5   1  18       13.87       16.26      3.54 o
  -4   1  18       17.98       20.64      2.44 o
  -3   1  18       11.23       20.81      2.53 o
  -2   1  18        2.41        4.39      2.66 o
  -1   1  18       28.37       35.57      2.74 o
   0   1  18       11.92       12.78      2.26 o
   1   1  18       53.98       62.04      3.42 o
   2   1  18      119.23      126.23      6.13 o
   3   1  18       19.49       24.10      6.25 o
   4   1  18       35.07       39.65      4.69 o
   5   1  18       21.65       24.74      3.69 o
  -6   2  18       14.15       13.09      3.26 o
  -5   2  18       42.71       52.88      3.77 o
  -4   2  18       59.55       63.74      4.45 o
  -3   2  18        5.89        5.06      1.80 o
  -2   2  18        2.88        2.36      1.44 o
  -1   2  18       10.04       12.80      2.08 o
   0   2  18       14.38       14.61      2.05 o
   1   2  18       12.52        8.90      2.02 o
   2   2  18       11.12       10.98      2.50 o
   3   2  18       12.00       11.71      2.81 o
   4   2  18        1.67        2.53      1.74 o
   5   2  18       47.05       53.10      6.78 o
  -5   3  18       71.25       71.69      4.07 o
  -4   3  18        7.55        6.50      1.96 o
  -3   3  18       22.32       25.79      3.11 o
  -2   3  18       17.68       16.08      2.65 o
  -1   3  18       46.93       51.54      3.46 o
   0   3  18        2.92        2.22      0.97 o
   1   3  18        9.21       10.40      1.97 o
   2   3  18        5.04        4.26      2.41 o
   3   3  18        2.59        2.38      1.52 o
   4   3  18       12.56       13.58      3.12 o
  -4   4  18       40.57       44.83      3.17 o
  -3   4  18       29.74       30.37      3.10 o
  -2   4  18       76.33       87.64      4.16 o
  -1   4  18        3.62        6.54      1.98 o
   0   4  18        2.10        2.35      1.43 o
   1   4  18       38.86       41.77      2.73 o
   2   4  18        3.70        5.18      2.08 o
   3   4  18        3.76        5.13      2.19 o
  -1   5  18       17.69       19.46      2.37 o
   0   5  18       14.17       14.49      2.65 o
  -5   0  19      104.31      116.14      7.23 o
  -4   0  19       69.35       76.87      6.18 o
  -3   0  19        3.39        4.61      2.90 o
  -2   0  19        0.17        4.16      2.19 o
  -1   0  19        0.66        1.65      1.75 o
   0   0  19        3.71        4.15      2.08 o
   1   0  19       20.17       21.78      2.81 o
   2   0  19      126.39      147.57      9.66 o
   3   0  19       86.93       95.35      8.87 o
  -5   1  19        4.62        4.28      1.85 o
  -4   1  19       44.27       49.09      3.55 o
  -3   1  19       31.60       36.80      3.17 o
  -2   1  19        5.39        6.47      1.90 o
  -1   1  19       41.31       43.52      3.56 o
   0   1  19        3.84        5.21      1.92 o
   1   1  19        1.44        2.42      1.08 o
   2   1  19        5.69        3.52      2.57 o
   3   1  19       35.48       40.00      4.94 o
   4   1  19        9.41       16.29      3.82 o
  -5   2  19       20.95       19.80      2.78 o
  -4   2  19       70.26       70.07      6.64 o
  -3   2  19       42.26       55.26      3.82 o
  -2   2  19       11.22        9.46      2.12 o
  -1   2  19        1.44        4.80      1.82 o
   0   2  19        2.69        3.38      2.13 o
   1   2  19        2.80        3.45      1.54 o
   2   2  19       21.70       26.43      3.07 o
   3   2  19       17.47       22.24      3.09 o
   4   2  19        2.97        3.03      1.81 o
  -4   3  19      100.88      106.24      7.78 o
  -3   3  19      303.97      351.83     10.57 o
  -2   3  19      145.33      159.21      7.38 o
  -1   3  19       58.54       66.74      4.41 o
   0   3  19       11.83        8.35      2.73 o
   1   3  19       27.69       33.49      7.05 o
   2   3  19        2.43        2.61      1.71 o
   3   3  19        7.99        6.09      2.54 o
  -1   4  19       21.16       25.13      2.85 o
   0   4  19       18.93       17.67      2.15 o
  -4   0  20        8.89       13.46      5.48 o
  -3   0  20      210.82      248.80     11.59 o
  -2   0  20       24.94       29.21      3.84 o
  -1   0  20        0.14        3.03      2.39 o
   0   0  20        7.46        7.70      2.83 o
   1   0  20       11.83       12.95      5.23 o
   2   0  20       53.20       65.00      7.83 o
   3   0  20        6.23        3.21      3.70 o
  -4   1  20       46.49       47.92      4.02 o
  -3   1  20        5.68        7.70      2.35 o
  -2   1  20       10.17        7.64      2.55 o
  -1   1  20       52.41       60.03      3.60 o
   0   1  20       14.68       12.99      1.79 o
   1   1  20       71.35       82.29     10.81 o
   2   1  20       11.31        9.03      5.72 o
  -3   2  20        3.84        2.10      1.37 o
  -2   2  20      193.29      209.92      6.50 o
  -1   2  20       16.07       14.34      2.33 o
   0   2  20       36.55       35.98      3.22 o
   1   2  20        5.47        2.56      2.60 o
   2   2  20        2.95        2.49      2.37 o
 
